# Supplementary material for: Predicting visual function by interpreting a neuronal wiring diagram
Source: Nature. 2024 Oct 2;634(8032):113–23. doi: 10.1038/s41586-024-07953-5 (PMC11446822; doi:10.1038/s41586-024-07953-5)
Supplement: Supplementary file 3 — Interactive visualizations of cell types and/or pathways can be accessed through shortened and full neuroglancer links contained in the spreadsheet. Each visualization is related to a figure specified in the spreadsheet. [file 41586_2024_7953_MOESM3_ESM.xlsx]

## Sheet: Sheet1
related Figure	cell types/pathways	cell ID	cell ID	cell ID	shortened link	full link
Figure 1b	Dm3p				https://ngl.cave-explorer.org/#!middleauth+https://global.daf-apis.com/nglstate/api/v1/5857065555722240	https://ngl.cave-explorer.org/#!%7B%22dimensions%22:%7B%22x%22:%5B1.6e-8%2C%22m%22%5D%2C%22y%22:%5B1.6e-8%2C%22m%22%5D%2C%22z%22:%5B4e-8%2C%22m%22%5D%7D%2C%22position%22:%5B32736.037109375%2C14171.48828125%2C4156.3671875%5D%2C%22crossSectionScale%22:1%2C%22projectionScale%22:30000%2C%22layers%22:%5B%7B%22type%22:%22image%22%2C%22source%22:%22precomputed://https://bossdb-open-data.s3.amazonaws.com…
Figure 1c	Dm3q				https://ngl.cave-explorer.org/#!middleauth+https://global.daf-apis.com/nglstate/api/v1/6031037350019072	https://ngl.cave-explorer.org/#!%7B%22dimensions%22:%7B%22x%22:%5B1.6e-8%2C%22m%22%5D%2C%22y%22:%5B1.6e-8%2C%22m%22%5D%2C%22z%22:%5B4e-8%2C%22m%22%5D%7D%2C%22position%22:%5B32736.037109375%2C14171.48828125%2C4156.3671875%5D%2C%22crossSectionScale%22:1%2C%22projectionScale%22:30000%2C%22layers%22:%5B%7B%22type%22:%22image%22%2C%22source%22:%22precomputed://https://bossdb-open-data.s3.amazonaws.com…
Figure 1d	Dm3v				https://ngl.cave-explorer.org/#!middleauth+https://global.daf-apis.com/nglstate/api/v1/6457802497196032	https://ngl.cave-explorer.org/#!%7B%22dimensions%22:%7B%22x%22:%5B1.6e-8%2C%22m%22%5D%2C%22y%22:%5B1.6e-8%2C%22m%22%5D%2C%22z%22:%5B4e-8%2C%22m%22%5D%7D%2C%22position%22:%5B32736.037109375%2C14171.48828125%2C4156.3671875%5D%2C%22crossSectionScale%22:1%2C%22projectionScale%22:30000%2C%22layers%22:%5B%7B%22type%22:%22image%22%2C%22source%22:%22precomputed://https://bossdb-open-data.s3.amazonaws.com…
Figure 1e	Tm1-Dm3v		720575940609318851		https://ngl.cave-explorer.org/#!middleauth+https://global.daf-apis.com/nglstate/api/v1/6525643854446592	https://ngl.cave-explorer.org/#!%7B%22dimensions%22:%7B%22x%22:%5B4e-9%2C%22m%22%5D%2C%22y%22:%5B4e-9%2C%22m%22%5D%2C%22z%22:%5B4e-8%2C%22m%22%5D%7D%2C%22position%22:%5B200430.984375%2C75330.171875%2C2986.5%5D%2C%22crossSectionScale%22:10.218996058533186%2C%22projectionScale%22:15377.399203491183%2C%22layers%22:%5B%7B%22type%22:%22segmentation%22%2C%22source%22:%22precomputed://gs://flywire_neuro…
Figure 2a	TmY4				https://ngl.cave-explorer.org/#!middleauth+https://global.daf-apis.com/nglstate/api/v1/6099221046362112	https://ngl.cave-explorer.org/#!%7B%22dimensions%22:%7B%22x%22:%5B1.6e-8%2C%22m%22%5D%2C%22y%22:%5B1.6e-8%2C%22m%22%5D%2C%22z%22:%5B4e-8%2C%22m%22%5D%7D%2C%22position%22:%5B32736.037109375%2C14171.48828125%2C4156.3671875%5D%2C%22crossSectionScale%22:1%2C%22projectionScale%22:30000%2C%22layers%22:%5B%7B%22type%22:%22image%22%2C%22source%22:%22precomputed://https://bossdb-open-data.s3.amazonaws.com…
Figure 2b	TmY9q				https://ngl.cave-explorer.org/#!middleauth+https://global.daf-apis.com/nglstate/api/v1/6223374575468544	https://ngl.cave-explorer.org/#!%7B%22dimensions%22:%7B%22x%22:%5B1.6e-8%2C%22m%22%5D%2C%22y%22:%5B1.6e-8%2C%22m%22%5D%2C%22z%22:%5B4e-8%2C%22m%22%5D%7D%2C%22position%22:%5B32736.037109375%2C14171.48828125%2C4156.3671875%5D%2C%22crossSectionScale%22:1%2C%22projectionScale%22:30000%2C%22layers%22:%5B%7B%22type%22:%22image%22%2C%22source%22:%22precomputed://https://bossdb-open-data.s3.amazonaws.com…
Figure 2c	TmY9q⊥				https://ngl.cave-explorer.org/#!middleauth+https://global.daf-apis.com/nglstate/api/v1/5506705544708096	https://ngl.cave-explorer.org/#!%7B%22dimensions%22:%7B%22x%22:%5B1.6e-8%2C%22m%22%5D%2C%22y%22:%5B1.6e-8%2C%22m%22%5D%2C%22z%22:%5B4e-8%2C%22m%22%5D%7D%2C%22position%22:%5B32736.037109375%2C14171.48828125%2C4156.3671875%5D%2C%22crossSectionScale%22:1%2C%22projectionScale%22:30000%2C%22layers%22:%5B%7B%22type%22:%22image%22%2C%22source%22:%22precomputed://https://bossdb-open-data.s3.amazonaws.com…
Figure 3c	Dm3q-Dm3p-TmY9q	720575940609991381	720575940605138860	720575940609809476	https://ngl.cave-explorer.org/#!middleauth+https://global.daf-apis.com/nglstate/api/v1/4616538763034624	https://ngl.cave-explorer.org/#!%7B%22dimensions%22:%7B%22x%22:%5B1.6e-8%2C%22m%22%5D%2C%22y%22:%5B1.6e-8%2C%22m%22%5D%2C%22z%22:%5B4e-8%2C%22m%22%5D%7D%2C%22position%22:%5B45558.63671875%2C14556.8515625%2C2550.808837890625%5D%2C%22crossSectionScale%22:1%2C%22projectionScale%22:4922.652517439725%2C%22layers%22:%5B%7B%22type%22:%22image%22%2C%22source%22:%22precomputed://https://bossdb-open-data.s…
Figure 3d	TmY4 reciprocal pair	720575940615758898	720575940603530464		https://ngl.cave-explorer.org/#!middleauth+https://global.daf-apis.com/nglstate/api/v1/6279269296635904	https://ngl.cave-explorer.org/#!%7B%22dimensions%22:%7B%22x%22:%5B1.6e-8%2C%22m%22%5D%2C%22y%22:%5B1.6e-8%2C%22m%22%5D%2C%22z%22:%5B4e-8%2C%22m%22%5D%7D%2C%22position%22:%5B45725.0546875%2C19785.232421875%2C4019.895751953125%5D%2C%22crossSectionScale%22:1%2C%22projectionOrientation%22:%5B0.5370696187019348%2C0.3140662908554077%2C0.002141436794772744%2C0.7828882932662964%5D%2C%22projectionScale%22…
Figure 6a	LC15	720575940604229152			https://ngl.cave-explorer.org/#!middleauth+https://global.daf-apis.com/nglstate/api/v1/5466244738187264	https://ngl.cave-explorer.org/#!%7B%22dimensions%22:%7B%22x%22:%5B1.6e-8%2C%22m%22%5D%2C%22y%22:%5B1.6e-8%2C%22m%22%5D%2C%22z%22:%5B4e-8%2C%22m%22%5D%7D%2C%22position%22:%5B46387.44140625%2C19307.08984375%2C4334.08154296875%5D%2C%22crossSectionScale%22:1%2C%22projectionOrientation%22:%5B0.37992534041404724%2C0.03790222480893135%2C0.39595672488212585%2C0.8351277709007263%5D%2C%22projectionScale%22…
Figure 6d	LC10e	720575940606274592			https://ngl.cave-explorer.org/#!middleauth+https://global.daf-apis.com/nglstate/api/v1/5074422186639360	https://ngl.cave-explorer.org/#!%7B%22dimensions%22:%7B%22x%22:%5B1.6e-8%2C%22m%22%5D%2C%22y%22:%5B1.6e-8%2C%22m%22%5D%2C%22z%22:%5B4e-8%2C%22m%22%5D%7D%2C%22position%22:%5B45740.76171875%2C15619.576171875%2C2276.261962890625%5D%2C%22crossSectionScale%22:1%2C%22projectionOrientation%22:%5B-0.17941176891326904%2C-0.19798654317855835%2C0.3888055682182312%2C0.8817272782325745%5D%2C%22projectionScale…
