# Supplementary material for: Predicting visual function by interpreting a neuronal wiring diagram
Source: Nature. 2024 Oct 2;634(8032):113–23. doi: 10.1038/s41586-024-07953-5 (PMC11446822; doi:10.1038/s41586-024-07953-5)
Supplement: Supplementary file 4 — Mapping hexel types to a hexagonal lattice. CSV files contain assignments of relevant hexel cell types to p–q coordinates on the hexagonal lattice. The element in the pth row and qth column contains the ID of the given cell type at the (p, q) location in the hexagonal lattice. The lower right corner of each table corresponds to the dorsal direction (Methods). PDF files contain visualizations of Mi1 and Tm1 cells. Each panel shows (a) every fourth p and (b) every fourth q. [file 41586_2024_7953_MOESM4_ESM.zip]

Archive with 30 entries (29 files):
- DataS2/
- __MACOSX/._DataS2
- DataS2/Mi1.csv
- __MACOSX/DataS2/._Mi1.csv
- DataS2/.DS_Store
- __MACOSX/DataS2/._.DS_Store
- DataS2/Mi4.csv
- __MACOSX/DataS2/._Mi4.csv
- DataS2/Tm9.csv
- __MACOSX/DataS2/._Tm9.csv
- DataS2/Tm1.pdf
- __MACOSX/DataS2/._Tm1.pdf
- DataS2/Tm2.csv
- __MACOSX/DataS2/._Tm2.csv
- DataS2/Tm1.csv
- __MACOSX/DataS2/._Tm1.csv
- DataS2/L5.csv
- __MACOSX/DataS2/._L5.csv
- DataS2/L4.csv
- __MACOSX/DataS2/._L4.csv
- DataS2/Mi9.csv
- __MACOSX/DataS2/._Mi9.csv
- DataS2/Mi1.pdf
- __MACOSX/DataS2/._Mi1.pdf
- DataS2/L3.csv
- __MACOSX/DataS2/._L3.csv
- DataS2/L2.csv
- __MACOSX/DataS2/._L2.csv
- DataS2/L1.csv
- __MACOSX/DataS2/._L1.csv
