# Supplementary material for: Predicting visual function by interpreting a neuronal wiring diagram
Source: Nature. 2024 Oct 2;634(8032):113–23. doi: 10.1038/s41586-024-07953-5 (PMC11446822; doi:10.1038/s41586-024-07953-5)
Supplement: Supplementary file 4 — Mapping hexel types to a hexagonal lattice. CSV files contain assignments of relevant hexel cell types to p–q coordinates on the hexagonal lattice. The element in the pth row and qth column contains the ID of the given cell type at the (p, q) location in the hexagonal lattice. The lower right corner of each table corresponds to the dorsal direction (Methods). PDF files contain visualizations of Mi1 and Tm1 cells. Each panel shows (a) every fourth p and (b) every fourth q. [file 41586_2024_7953_MOESM4_ESM.zip › DataS2/Mi1.csv]

p/q	1	2	3	4	5	6	7	8	9	10	11	12	13	14	15	16	17	18	19	20	21	22	23	24	25	26	27	28	29	30	31	32	33	34
1								720575940655096481	720575940622574038	720575940622211241
2						720575940631681298	720575940655608481	720575940621269696	720575940638341353	720575940639022911	720575940614968938	720575940629070339	720575940623210933
3				720575940625581605	720575940640143192	720575940617320331	720575940621710831	720575940631432901	720575940605581024	720575940610903854	720575940636988813	720575940618728606	720575940616787061	720575940643572334	720575940629387051
4			720575940617264245	720575940635825144	720575940648422532	720575940636051551	720575940628729617	720575940620655854	720575940630787599	720575940611704689	720575940612334810	720575940620739494	720575940636037983	720575940621526655	720575940623627460	720575940631717906
5			720575940629277289	720575940638990911	720575940623221774	720575940625813054	720575940613616559	720575940632232418	720575940614486782	720575940633468385	720575940629703724	720575940622617736	720575940643285389	720575940626666312	720575940627053329	720575940639421016	720575940604714929	720575940635757168
6		720575940614026280	720575940612855219	720575940631087831	720575940636050271	720575940629485041	720575940640503640	720575940639258200	720575940611685489	720575940633074783	720575940627963978	720575940630416766	720575940621683973	720575940605478321	720575940604687532	720575940615658713	720575940617236923	720575940631718028	720575940628423592
7		720575940616083212	720575940605029856	720575940621096686	720575940621528703	720575940630142265	720575940637471054	720575940618697506	720575940624328167	720575940621183624	720575940621659046	720575940634360546	720575940636028261	720575940617027257	720575940631102509	720575940630767631	720575940603327916	720575940610580578	720575940617449506	720575940621756336
8	720575940626772666	720575940624121322	720575940634769562	720575940633076691	720575940631440697	720575940625496720	720575940623160614	720575940618392157	720575940611838577	720575940609667083	720575940620159960	720575940626850678	720575940615836450	720575940618902811	720575940627723416	720575940627147080	720575940629246586	720575940630588101	720575940629588891	720575940628748816	720575940636071519	720575940620133243
9	720575940609312860	720575940634215393	720575940620605776	720575940631162410	720575940610438898	720575940620210014	720575940606398240	720575940639131876	720575940660975745	720575940629262922	720575940628637672	720575940623628105	720575940631682003	720575940630299276	720575940619977087	720575940631103007	720575940609555406	720575940622933444	720575940636847167	720575940637571812	720575940621181424	720575940627189622	720575940623458428
10	720575940638318399	720575940640212413	720575940632055912	720575940629545803	720575940618860445	720575940629714999	720575940632113439	720575940616572992	720575940616553541	720575940630386060	720575940622977791	720575940632811112	720575940613700305	720575940629077191	720575940613120741	720575940626900086	720575940627669239	720575940630827339	720575940606057900	720575940621472750	720575940624599836	720575940624335399	720575940616848140	720575940613127574
11	720575940625577912	720575940636151032	720575940614750870	720575940635689626	720575940627476040	720575940625614101	720575940632238675	720575940623942408	720575940630050920	720575940626684689	720575940614935249	720575940610578786	720575940620462177	720575940617620509	720575940631894753	720575940628157595	720575940627970122	720575940622304895	720575940618491038	720575940624467644	720575940619471440	720575940626222681	720575940635542895	720575940628437776	720575940615908353
12		720575940610277956	720575940630697124	720575940627177491	720575940625547909	720575940621337025	720575940632443804	720575940644945352	720575940625273118	720575940644950216	720575940614503285	720575940629090048	720575940620859574	720575940612562525	720575940640572733	720575940626104648	720575940636425870	720575940639250741	720575940613416744	720575940622516104	720575940627176566	720575940611551857	720575940634728043	720575940640318552	720575940636136799	720575940616046348
13		720575940603935334	720575940619333701	720575940632606509	720575940625225085	720575940627764350	720575940605262880	720575940623666320	720575940620500801	720575940646369588	720575940627088330	720575940634766699	720575940612352114	720575940627082329	720575940641202640	720575940628107881	720575940624951560	720575940616097653	720575940610316664	720575940625448394	720575940618490782	720575940647995769	720575940629287034	720575940628544828	720575940621643132	720575940622447344	720575940622718344
14		720575940624374013	720575940625981327	720575940649324153	720575940620780270	720575940606665564	720575940633138330	720575940643266583	720575940610952982	720575940612410481	720575940613508210	720575940629829275	720575940630407751	720575940621189358	720575940625061885	720575940619519061	720575940611362965	720575940619121713	720575940631681095	720575940632034724	720575940630505297	720575940627167253	720575940622838408	720575940638102384	720575940638557406	720575940611780450	720575940628951036
15			720575940622000993	720575940612523669	720575940631726440	720575940620415568	720575940615811807	720575940630011961	720575940629504105	720575940639546933	720575940606712777	720575940611216867	720575940626607110	720575940624322341	720575940615279419	720575940630193255	720575940651887094	720575940605215665	720575940623946851	720575940618420278	720575940627344783	720575940631816332	720575940627757208	720575940622930019	720575940621263014	720575940619393349	720575940640180339	720575940613102053
16			720575940632094824	720575940617213557	720575940617509716	720575940636304218	720575940629349826	720575940630446970	720575940626192771	720575940626525982	720575940630201206	720575940613857251	720575940616095259	720575940646433076	720575940622893150	720575940628314643	720575940606944898	720575940630000399	720575940617246395	720575940634689561	720575940635540887	720575940614989107	720575940624959927	720575940612197986	720575940623093854	720575940630936315	720575940627967101	720575940632814648	720575940627920792
17			720575940625410441	720575940624402761	720575940623820523	720575940621407470	720575940620233899	720575940629500777	720575940631116586	720575940626774026	720575940632378695	720575940626064456	720575940620922644	720575940631644719	720575940637746493	720575940625924995	720575940624624432	720575940628273468	720575940640466677	720575940611489746	720575940630055272	720575940623989247	720575940624654570	720575940610934340	720575940607385283	720575940630799226	720575940608431061	720575940634569442	720575940618995028
18				720575940621314440	720575940620728710	720575940629098878	720575940633731832	720575940631668475	720575940634907161	720575940618739136	720575940618931229	720575940609063800	720575940622697992	720575940630294902	720575940607730780	720575940608810798	720575940632845463	720575940630012923	720575940637977149	720575940617282747	720575940621269603	720575940627113162	720575940624086408	720575940629040714	720575940633149324	720575940628877161	720575940614212258	720575940628576335	720575940623571555	720575940625666488
19				720575940615261235	720575940634682487	720575940634440858	720575940625817768	720575940636962138	720575940629855964	720575940634024303	720575940622490381	720575940636293739	720575940604151008	720575940611126648	720575940616304925	720575940613994898	720575940632856289	720575940628196908	720575940628863994	720575940632787816	720575940614570705	720575940629180422	720575940630369068	720575940626861712	720575940621194405	720575940604508332	720575940628590235	720575940624161171	720575940626089609	720575940617882342	720575940648026756
20				720575940638169688	720575940615649366	720575940621454427	720575940625428368	720575940632807359	720575940611751347	720575940634978222	720575940618338260	720575940611361378	720575940628177738	720575940634589922	720575940617076258	720575940623566472	720575940643285645	720575940644093719	720575940614779026	720575940631593297	720575940608553155	720575940636890224	720575940629866434	720575940631369078	720575940631195333	720575940639223203	720575940647860532	720575940618311892	720575940635506528	720575940633827996	720575940619308653
21					720575940624733769	720575940623738365	720575940630919763	720575940617029009	720575940623530032	720575940629426450	720575940610740394	720575940620139781	720575940626290172	720575940618148766	720575940632213933	720575940644510574	720575940626971560	720575940606654386	720575940615266866	720575940636275124	720575940645541252	720575940628857604	720575940633004359	720575940619967435	720575940625800209	720575940614282134	720575940610772174	720575940611524835	720575940610460402	720575940637651034	720575940607787138	720575940631608315
22					720575940624950676	720575940625483322	720575940632396444	720575940604191456	720575940617578267	720575940627216484	720575940620298754	720575940616168276	720575940632155922	720575940626298567	720575940637885043	720575940610695338	720575940630440007	720575940620101870	720575940614607912	720575940633345375	720575940624769771	720575940610979590	720575940631679530	720575940619962422	720575940609758217	720575940610674090	720575940637260133	720575940630964551	720575940612556438	720575940620552973	720575940627273274	720575940608309771
23						720575940629377551	720575940624136485	720575940620811892	720575940625840146	720575940637106573	720575940630745036	720575940610007598	720575940626812222	720575940630146668	720575940627882490	720575940643929800	720575940613676975	720575940622622502	720575940611884773	720575940633476141	720575940628290618	720575940612031694	720575940632194221	720575940611778290	720575940614518678	720575940629763663	720575940631147484	720575940632107033	720575940616367133	720575940624185904	720575940612162227	720575940619876890	720575940628534827
24						720575940650482041	720575940633711540	720575940626252303	720575940637201461	720575940625223954	720575940621003457	720575940631758423	720575940616748096	720575940613709983	720575940610533582	720575940620916389	720575940628589032	720575940613956242	720575940645669940	720575940618156702	720575940631865874	720575940630567698	720575940623887128	720575940655611553	720575940611667154	720575940629678124	720575940610952198	720575940610953478	720575940628892432	720575940636481513	720575940646413108	720575940646428980	720575940645309988
25							720575940646215022	720575940631284342	720575940628439356	720575940618826314	720575940632932143	720575940613638290	720575940612393000	720575940619213771	720575940621491226	720575940611882725	720575940616893638	720575940626644496	720575940626917635	720575940629042639	720575940625303788	720575940621585276	720575940608211780	720575940643862324	720575940627395345	720575940623877828	720575940622864169	720575940622033110	720575940608278281	720575940625276958	720575940627080945	720575940626085264	720575940645078984
26							720575940630535564	720575940613919135	720575940619899294	720575940629500265	720575940619944360	720575940621304229	720575940612109619	720575940618013745	720575940621852042	720575940620183066	720575940625474106	720575940634724453	720575940650510838	720575940625774631	720575940629170220	720575940626235644	720575940620857776	720575940632406543	720575940614448059	720575940606513342	720575940628087913	720575940631539397	720575940619265140	720575940626298364	720575940617817693	720575940631544082	720575940631433487	720575940604607678
27								720575940618350804	720575940615912916	720575940640672501	720575940641151284	720575940619619510	720575940626888720	720575940631016275	720575940615590034	720575940609925589	720575940621308912	720575940630542663	720575940628359223	720575940627539653	720575940611686513	720575940617037969	720575940609453010	720575940627864305	720575940608157635	720575940648557689	720575940632164044	720575940635889015	720575940619780731	720575940622913285	720575940612944298	720575940620525076	720575940628683516	720575940620941703
28									720575940616085917	720575940603200428	720575940627077834	720575940622206442	720575940619905919	720575940632129295	720575940624689610	720575940621699521	720575940614104774	720575940629129679	720575940643527112	720575940626697609	720575940641108699	720575940626436733	720575940626175619	720575940633953965	720575940616558405	720575940616496102	720575940641105883	720575940634823822	720575940615420358	720575940625383944	720575940624234644	720575940622780118	720575940627116318	720575940619018779
29									720575940621321608	720575940606721801	720575940614047500	720575940615702621	720575940612727550	720575940611625238	720575940618795099	720575940640355213	720575940644639904	720575940629104377	720575940621902674	720575940619997121	720575940635225495	720575940632433052	720575940637431110	720575940625653652	720575940627231290	720575940638407494	720575940608927534	720575940627160143	720575940628618920	720575940626810442	720575940637643950	720575940630944505	720575940625668868	720575940624864263
30										720575940637228206	720575940622468681	720575940630271336	720575940630034243	720575940640562749	720575940604947657	720575940620960020	720575940625153836	720575940618358838	720575940621548543	720575940630201851	720575940615240103	720575940630508495	720575940624217528	720575940637177054	720575940606333385	720575940625724618	720575940630379884	720575940624177900	720575940623328184	720575940632700256	720575940627733447	720575940622747772	720575940635896255	720575940635864176
31												720575940616176852	720575940610739882	720575940618364325	720575940637161013	720575940613073918	720575940622263815	720575940603042272	720575940650403449	720575940610177941	720575940615088034	720575940623604149	720575940624785934	720575940620826900	720575940616111221	720575940610418296	720575940625478458	720575940631379512	720575940622954189	720575940621505718	720575940633027539	720575940636264952	720575940635149466
32														720575940640879779	720575940636169705	720575940638827984	720575940627611517	720575940611352469	720575940630171207	720575940621959185	720575940617839832	720575940621647996	720575940633611883	720575940614650163	720575940618786205	720575940630845348	720575940626425219	720575940632460077	720575940626100238	720575940621447350	720575940614924946	720575940652626934	720575940618710813
33																720575940630600951	720575940630720204	720575940622286669	720575940639065296	720575940636894022	720575940609463620	720575940624292158	720575940644391112	720575940611054798	720575940625568010	720575940628444688	720575940632769678	720575940638312006	720575940617637204	720575940618389054	720575940631083215	720575940644342688
34																		720575940627928698	720575940606042814	720575940633839796	720575940625269822	720575940632717359	720575940639404605	720575940629418110	720575940627763582	720575940646028142	720575940637230766	720575940619624630	720575940620115541	720575940614850088	720575940624940675	720575940627984650
35																				720575940627009598	720575940614545851	720575940626026005	720575940622087245	720575940606476478	720575940637228341	720575940643633352	720575940619624374	720575940630505463	720575940623948432	720575940621723283	720575940637238373
36																						720575940630697576	720575940621252451	720575940639311488	720575940626852201	720575940604255712	720575940633872865	720575940620343000	720575940640250496	720575940646982964
37																								720575940607228629	720575940605668128	720575940622821590	720575940632527524	720575940618405917	720575940641224181
