# Supplementary material for: Predicting visual function by interpreting a neuronal wiring diagram
Source: Nature. 2024 Oct 2;634(8032):113–23. doi: 10.1038/s41586-024-07953-5 (PMC11446822; doi:10.1038/s41586-024-07953-5)
Supplement: Supplementary file 4 — Mapping hexel types to a hexagonal lattice. CSV files contain assignments of relevant hexel cell types to p–q coordinates on the hexagonal lattice. The element in the pth row and qth column contains the ID of the given cell type at the (p, q) location in the hexagonal lattice. The lower right corner of each table corresponds to the dorsal direction (Methods). PDF files contain visualizations of Mi1 and Tm1 cells. Each panel shows (a) every fourth p and (b) every fourth q. [file 41586_2024_7953_MOESM4_ESM.zip › DataS2/Mi4.csv]

p/q	1	2	3	4	5	6	7	8	9	10	11	12	13	14	15	16	17	18	19	20	21	22	23	24	25	26	27	28	29	30	31	32	33	34
1									720575940634719087	720575940636509326
2							720575940622132464	720575940630205054	720575940605378476	720575940625847271	720575940617465273	720575940619397189	720575940638905414
3						720575940637635294	720575940623892685	720575940630411564	720575940638411497	720575940660397441	720575940617455931	720575940627936967	720575940620532529	720575940620856417	720575940623602666
4			720575940634685375	720575940626491138	720575940628966699	720575940631021372	720575940617870420	720575940611844787	720575940630703647	720575940621509046	720575940612160113	720575940617620993	720575940612457139	720575940639866275	720575940611059922	720575940607177494
5			720575940635663467	720575940617871956	720575940626238666		720575940639854243	720575940616505973	720575940635190623	720575940639902579	720575940608639602	720575940618253083	720575940613085554	720575940626873718	720575940624485264	720575940614653182	720575940612862230	720575940615529084
6		720575940608318850	720575940614882666	720575940616869318	720575940624376573	720575940630077946	720575940629098027	720575940632347463	720575940607179138	720575940635302836	720575940632084072	720575940627172248	720575940633215405	720575940619022529	720575940620265432	720575940617101106	720575940620594014	720575940623438121	720575940636761518
7		720575940621059169	720575940613553381		720575940638121188	720575940619040513	720575940619103030	720575940627654202	720575940643988128	720575940624074436	720575940632045741	720575940654872737	720575940629936444	720575940614779229	720575940616128780	720575940624245652	720575940610068270	720575940617102348	720575940616202589	720575940626846986
8		720575940638620905	720575940630406522	720575940620593835	720575940628612625	720575940627358474	720575940640347709	720575940622313249	720575940622310938	720575940607382146	720575940614058280	720575940629293628	720575940611275491	720575940620378247	720575940623460339	720575940615949791	720575940632922927	720575940627974174	720575940637856996	720575940605912254	720575940620516288	720575940620701574
9	720575940615710406	720575940635617391	720575940622722525	720575940618129691	720575940639075817	720575940630780155	720575940611097554	720575940623104280	720575940645009444	720575940609499349	720575940625378279	720575940627225866	720575940616450940	720575940618250779	720575940629210076	720575940612130491	720575940627081474	720575940623327495	720575940632436072	720575940623327751	720575940623330062	720575940641967349	720575940630198016
10		720575940620636225	720575940623078755	720575940640205656	720575940634997911	720575940613880031	720575940627388488	720575940622177379	720575940627336548	720575940635309675	720575940627966077	720575940626175162	720575940634356660	720575940632393291	720575940618519526	720575940620743706	720575940624700088	720575940627281033	720575940622218785	720575940631230275	720575940606913154	720575940636442725	720575940623437606	720575940623602410
11	720575940641899483	720575940616069682	720575940610711189	720575940615244690	720575940639604558	720575940627344996	720575940619239582	720575940636747639	720575940633017927	720575940631598031	720575940626661950	720575940627783817	720575940623309261	720575940607509170	720575940612986390	720575940623277069	720575940608009750	720575940620413609	720575940602943968	720575940612333521	720575940638155742	720575940607476174	720575940631841361	720575940638771263	720575940626783228
12		720575940630622713	720575940618212057	720575940646092910	720575940629028337	720575940621800630	720575940644374051	720575940624233218	720575940626347108	720575940627633738	720575940630486265	720575940629389827	720575940619173430	720575940623787619	720575940612489565	720575940637596649	720575940624213685	720575940622644556	720575940616568645	720575940623215529	720575940634644961	720575940630442199	720575940620063902	720575940614783138	720575940640032163	720575940625031431
13		720575940623038135	720575940635040887	720575940624002707	720575940629765758	720575940632534609	720575940626461801	720575940629731075	720575940629939756	720575940634726648	720575940645153303	720575940611642517	720575940622296692	720575940616449074	720575940607606294	720575940622666504	720575940612815346	720575940614912402	720575940624711658		720575940614614183	720575940611656891	720575940639649606	720575940622048425	720575940617706937	720575940635583584	720575940623144481
14		720575940605842878	720575940622684374	720575940620032971	720575940613267367	720575940619744728	720575940640153405	720575940617836006	720575940615156107	720575940624846375	720575940605490790	720575940604941024	720575940623654069	720575940623580307	720575940631149655	720575940637498202	720575940615819388	720575940613784223	720575940613839986	720575940633864417	720575940617927641	720575940622805469	720575940623304141	720575940625419412	720575940621797756		720575940630109440
15			720575940624729236	720575940618071124	720575940619349371	720575940624197045	720575940644090568	720575940620237648	720575940631572536	720575940617224633	720575940618990689	720575940624877838	720575940641162203	720575940621786401	720575940623585463	720575940638419363	720575940632415458	720575940625524794	720575940628103428	720575940614265651	720575940623629094	720575940629005059
16			720575940645390190	720575940616913547	720575940635661466	720575940634473628	720575940652658166	720575940641859291	720575940640394867	720575940634626018	720575940628815857	720575940605106110	720575940639798400	720575940624976142	720575940645611031	720575940618477497	720575940630770550	720575940632805919	720575940620439233	720575940630839656	720575940618086710	720575940640662899		720575940613642518	720575940635468735		720575940628015379	720575940628047229	720575940615111018
17			720575940633542431	720575940627773096	720575940641388789	720575940630877433	720575940623294925	720575940632897873	720575940618576197	720575940628769385	720575940617253718	720575940649871737	720575940628158184	720575940631026629	720575940624319752	720575940622777880	720575940628459281	720575940621292826	720575940613640258	720575940628006056	720575940614780158	720575940615343510	720575940638888245		720575940625097998	720575940623130718	720575940634893975
18				720575940638834246	720575940627501445	720575940626292773	720575940639536718	720575940648420473	720575940627131923	720575940616546278	720575940612191345	720575940618036258	720575940629319579	720575940627842280	720575940617739933	720575940614630722	720575940640557275	720575940635628951	720575940637152820	720575940620822352	720575940630659840	720575940618397723			720575940615062191		720575940610888198	720575940613059862	720575940622685398	720575940644851479
19				720575940621458378	720575940614405757	720575940646624291	720575940610551506	720575940609912587	720575940615758041	720575940627936787	720575940643304352	720575940638136902	720575940622223088	720575940624141960	720575940619263568	720575940628016400	720575940638454325	720575940624170189	720575940615613842		720575940642495373	720575940625422538	720575940611475810	720575940636327598		720575940612088725	720575940630625474	720575940612858646	720575940622122710	720575940615749698	720575940647390596
20					720575940632075724	720575940622837245	720575940625099364	720575940610196804	720575940627499530	720575940626926090	720575940613137389	720575940613027301	720575940626092071	720575940615559766	720575940633978007	720575940639110051	720575940620435024	720575940659418241	720575940626623690	720575940605251756	720575940624524071	720575940614309416	720575940621673200		720575940638597949	720575940627510794	720575940623635848	720575940619794648	720575940634637247	720575940623056161	720575940628889872
21					720575940610108484	720575940619773606	720575940607286146	720575940631604055	720575940622305825	720575940633830113	720575940632596511	720575940621269998	720575940632348995	720575940650177145	720575940633929628	720575940621807062	720575940620492404	720575940611535257	720575940616588486	720575940647127348	720575940610107716	720575940613047794	720575940621314543	720575940615801798	720575940624249269	720575940622332954	720575940624907924	720575940621104716	720575940624200887	720575940615713586	720575940628575765	720575940626349815
22					720575940621740404	720575940638261311	720575940623133976	720575940632738385	720575940615783234	720575940627945384	720575940628537862	720575940620365505	720575940605328928	720575940628015620	720575940624542541	720575940627011076	720575940604209580	720575940621252779		720575940617384678	720575940623396607	720575940620113969	720575940609977301	720575940614345169	720575940617127307	720575940605893408	720575940632895059	720575940621341405	720575940623184929	720575940635146431	720575940620347595	720575940617336294
23						720575940620972141	720575940620712838	720575940616352578	720575940639400893	720575940612686053	720575940622334121	720575940627592018	720575940620791430	720575940618593510	720575940622166000	720575940619854715	720575940620314352	720575940617101213	720575940624190759		720575940628338961		720575940620947695	720575940628295428		720575940631541445	720575940626779013	720575940619694016	720575940621900502	720575940635148468	720575940623039368	720575940620862993	720575940618663547
24							720575940631499595	720575940629241799	720575940620595904	720575940626375230	720575940615810909	720575940615839389	720575940639987584	720575940624187831	720575940622061061	720575940613382678	720575940614410449	720575940626168348	720575940623048413	720575940644263959	720575940621412336	720575940621071342	720575940614716979	720575940621240302	720575940623692179	720575940655201953	720575940618090141	720575940623125859	720575940620896289	720575940620373009	720575940640365629	720575940615392578	720575940613425810
25							720575940633050285	720575940641252048	720575940624254632	720575940619426507	720575940635737336	720575940619574192	720575940628510459		720575940608910037	720575940628813800	720575940620384341	720575940634233881	720575940647233844	720575940613663658	720575940636370021	720575940652750838	720575940618558804	720575940631690794	720575940630218178	720575940632442951	720575940623421951	720575940620519333	720575940630003834	720575940610072644	720575940627758869	720575940606069937	720575940626836349
26							720575940625089661	720575940619632566	720575940633695736	720575940627167567	720575940621752411	720575940622311126		720575940617127398	720575940619767661	720575940615758709	720575940610071108	720575940652675318	720575940627174135	720575940623628582	720575940627421468		720575940616421307	720575940620927983	720575940616845941	720575940624486729	720575940628378311	720575940640876752	720575940618640965	720575940605005280	720575940626863512	720575940627128394	720575940625284284	720575940620076923
27								720575940626561564	720575940629822531	720575940610905202	720575940613522661	720575940619425739	720575940618925739	720575940613140466	720575940613952479	720575940616395963	720575940618066978	720575940620736171	720575940636893582	720575940621356626	720575940624247479	720575940616130246	720575940614750530	720575940616891148	720575940644239560	720575940632063289	720575940632691231	720575940627254409	720575940622464636	720575940623174803	720575940624593643	720575940617405755	720575940617729885	720575940633537188
28									720575940633557355	720575940636731247	720575940615215958	720575940610520014	720575940638517732	720575940613662530	720575940630595103	720575940620074887	720575940619893887	720575940620708448	720575940641484277	720575940612984725	720575940626050826	720575940614885010	720575940625573197	720575940623102307	720575940624544915	720575940622870781	720575940633342303	720575940622116961	720575940624252671	720575940623863531	720575940631139435	720575940630329088	720575940627219742	720575940638722394
29									720575940628090156	720575940612182312	720575940625258136	720575940631056865	720575940618576704	720575940627054595	720575940638170019	720575940634629857	720575940619772513	720575940627034457	720575940630247106	720575940623697165	720575940631231033	720575940631180973	720575940632682009	720575940620730817	720575940618224667	720575940618091009	720575940636202095	720575940605809794	720575940638244068	720575940614905506	720575940631618809	720575940638253790	720575940632532428
30										720575940624523824	720575940620225313	720575940640847704	720575940622223487	720575940632069657	720575940615700369	720575940609755342	720575940625155884	720575940631676115	720575940619133489	720575940645608983	720575940621511441	720575940619218481	720575940613979176	720575940608555868	720575940613649125	720575940616462523	720575940620258901	720575940630220844	720575940623829738	720575940623091299	720575940635330411	720575940629471238	720575940614618274
31												720575940611410915	720575940621508649	720575940629839738	720575940615013974	720575940628056320	720575940622337259	720575940634524441		720575940637908131	720575940661041025	720575940643986592	720575940626360828		720575940635684276	720575940621937904	720575940621837192	720575940622691708	720575940641663952	720575940616952150	720575940624891284	720575940616093964	720575940619981214
32														720575940633272983	720575940624493100	720575940631222585	720575940632696542	720575940624354348	720575940610656153	720575940639800910	720575940627550280	720575940642979876	720575940635673951	720575940635694772	720575940611114981	720575940614407889	720575940636594533	720575940639831411	720575940625690099	720575940636964975	720575940617722257
33																	720575940613865183	720575940628966359	720575940611091173		720575940620016251	720575940629029392	720575940616382014	720575940635141530	720575940625079027	720575940633696851	720575940607781129	720575940628377487	720575940622737117	720575940633030611	720575940626185244	720575940628067836
34																		720575940621111629	720575940629552215	720575940632388252	720575940645983511	720575940636299327	720575940645131287	720575940619294526	720575940624116407	720575940607304066	720575940616078278	720575940630888185	720575940606978761	720575940627356682	720575940619741505	720575940622789409
35																				720575940643216407	720575940635140709	720575940624075824	720575940626369086	720575940620597012	720575940636982446	720575940628600326	720575940621095361	720575940627563653	720575940632045891	720575940622201121	720575940620774383
36																						720575940614022290	720575940607270018	720575940624751630	720575940619988557	720575940643981728	720575940637387376	720575940605349804	720575940616327998
37																								720575940618683469	720575940607613653		720575940634090209	720575940622393257
