# Supplementary material for: Predicting visual function by interpreting a neuronal wiring diagram
Source: Nature. 2024 Oct 2;634(8032):113–23. doi: 10.1038/s41586-024-07953-5 (PMC11446822; doi:10.1038/s41586-024-07953-5)
Supplement: Supplementary file 4 — Mapping hexel types to a hexagonal lattice. CSV files contain assignments of relevant hexel cell types to p–q coordinates on the hexagonal lattice. The element in the pth row and qth column contains the ID of the given cell type at the (p, q) location in the hexagonal lattice. The lower right corner of each table corresponds to the dorsal direction (Methods). PDF files contain visualizations of Mi1 and Tm1 cells. Each panel shows (a) every fourth p and (b) every fourth q. [file 41586_2024_7953_MOESM4_ESM.zip › DataS2/Tm9.csv]

p/q	1	2	3	4	5	6	7	8	9	10	11	12	13	14	15	16	17	18	19	20	21	22	23	24	25	26	27	28	29	30	31	32	33	34
1
2									720575940634071659	720575940624794888	720575940616246228		720575940634654945
3						720575940631295020	720575940649782393	720575940626710799	720575940608117699	720575940629799362	720575940623640600	720575940614705319	720575940626001296	720575940631616975	720575940622687751
4			720575940611861710	720575940628713732	720575940618568768	720575940615680874	720575940626935378	720575940605128550	720575940625753744	720575940627787780	720575940619677166	720575940631087311	720575940612048753	720575940635924190	720575940607251292	720575940613268915
5			720575940637894110	720575940631177231	720575940604668094		720575940624636647	720575940622202582	720575940635099487	720575940628769040	720575940626393858	720575940627086863	720575940620358253	720575940623784940	720575940616417653	720575940612198835	720575940626039315	720575940621429620
6		720575940614768179	720575940638752838	720575940639690301	720575940622505332	720575940624735207	720575940609853963	720575940635672500	720575940635068441	720575940616591755	720575940633285739	720575940627067919	720575940621604822	720575940627471887	720575940630818422	720575940615234015	720575940620470187	720575940627055204	720575940612861462
7		720575940640543603	720575940631997752		720575940632783673	720575940636288887	720575940604872416	720575940624154355	720575940624548332	720575940644891927	720575940619831499	720575940633269971	720575940605191340	720575940620204678	720575940627273487	720575940623320873	720575940631502035	720575940612911283	720575940616410909	720575940637504653
8		720575940611501154	720575940620016464	720575940607291314	720575940624500372	720575940632810797	720575940635762842	720575940627284666	720575940617195579	720575940631817539	720575940605783584	720575940659650945	720575940618093888	720575940618727760	720575940619784545	720575940633825505	720575940627331599	720575940639044942	720575940616225209	720575940618751312	720575940629639674	720575940637127053
9	720575940627272122	720575940639383349	720575940606551217	720575940620002068	720575940622375382	720575940610726776	720575940619812555	720575940622375894	720575940621703920	720575940612881381	720575940627174415	720575940627250532	720575940645130775	720575940632920621	720575940622667784	720575940628133864	720575940618377029	720575940638358643	720575940622030106	720575940627031570	720575940640563315	720575940617452774	720575940630462684
10		720575940617043542	720575940608677641	720575940634424056	720575940620577518	720575940620955201	720575940636694117	720575940617143611	720575940630925686	720575940608822281	720575940617931604	720575940632804453	720575940632565075	720575940627437327	720575940637550221	720575940623588109	720575940637255821	720575940620030633	720575940618294557	720575940635503540	720575940616958347	720575940618334001	720575940629591930	720575940639898420
11	720575940629865015	720575940638900352	720575940621211584	720575940636607716	720575940626223716	720575940609981123	720575940626564964	720575940631675693	720575940639142589	720575940635858544	720575940622773375	720575940627342408	720575940629511874	720575940616149209	720575940608683017	720575940625142525	720575940637612429	720575940603557920	720575940640435152	720575940624427498	720575940608690443	720575940641389275	720575940650176889	720575940609255875	720575940606095550
12		720575940627756304	720575940632179783	720575940636791386	720575940625443315	720575940630982711	720575940610797010	720575940630679670	720575940623045133	720575940626804825	720575940647336068	720575940634615959	720575940602880736	720575940626098725	720575940612630130	720575940604080318	720575940620974171	720575940619897680	720575940624919994	720575940623803114	720575940614368175	720575940622223273	720575940623069208	720575940624013749	720575940617488541	720575940617322101
13		720575940638773062	720575940621398237	720575940623853565	720575940617315033	720575940622056572	720575940646763316	720575940618326875	720575940608295433	720575940624511940	720575940623587939	720575940617570358	720575940620413376	720575940629904939	720575940622388458	720575940631685587	720575940620189934	720575940632064331	720575940624447015		720575940642371981	720575940625762708	720575940641658676	720575940645555252	720575940623472068	720575940638124265	720575940634829463
14		720575940612568549	720575940612551141	720575940631940712	720575940620433345	720575940634723735	720575940618082077	720575940612371941	720575940627187849	720575940631381975	720575940626985482	720575940633880415	720575940623302035	720575940635266411	720575940612989297	720575940637834867	720575940638314330	720575940626344510	720575940639766606	720575940615785834	720575940623866556	720575940638538804	720575940638320256	720575940631049291			720575940635061695
15			720575940645463406	720575940620757231	720575940611805845	720575940638641478	720575940627807877	720575940627300618	720575940610735970	720575940643778208	720575940622941181	720575940614110673	720575940626471196	720575940610477688	720575940635000767	720575940628906795	720575940622129832	720575940638584372	720575940642701876	720575940642871604	720575940648050553	720575940628564042
16			720575940623374377	720575940640311971	720575940638118975	720575940630241239	720575940615494303	720575940608295726	720575940606996354	720575940617451409	720575940660103553	720575940621899269	720575940609936139	720575940615440543	720575940624434320	720575940632916783	720575940643866528	720575940642834740	720575940625520442	720575940607121794	720575940623629035	720575940630537078					720575940621218324		720575940620517312
17			720575940637324870	720575940632526244	720575940626521820	720575940620570715	720575940624063669	720575940619815559	720575940632968860	720575940614599318	720575940629856471	720575940604494694	720575940612908054	720575940632411410	720575940640432848	720575940616487099	720575940613140442	720575940600084489	720575940629309339	720575940642642996	720575940636669582	720575940629942019					720575940619989383
18				720575940626579087	720575940616141785	720575940628004358	720575940622953485	720575940606796489	720575940607889609	720575940620285861	720575940622199688	720575940623305107	720575940632157711	720575940638027965	720575940638249791	720575940628791568	720575940617188923	720575940618883032	720575940610175381	720575940628721307	720575940633538771	720575940638409700			720575940627658259		720575940619409232	720575940622440150	720575940618836737
19				720575940632133516	720575940608856533	720575940635098266	720575940627600271	720575940632250439	720575940628551680	720575940618268061	720575940629678718	720575940615463327	720575940615681804	720575940631225943	720575940622621990	720575940616301497	720575940617634772	720575940639565475	720575940625428286			720575940626923070	720575940612052578	720575940624161975		720575940625679596	720575940622466584	720575940627182327	720575940637631333	720575940630386679	720575940617040245
20					720575940628793329	720575940634532247	720575940624783335	720575940645816099	720575940616030770	720575940616789734	720575940644367396	720575940629883077	720575940606093490	720575940612487405	720575940639136600	720575940622600644	720575940641625741	720575940635145241	720575940633243949	720575940615329602			720575940614972839		720575940632645401	720575940618919837	720575940608543580	720575940612125914	720575940634430456	720575940633908194	720575940623720842
21					720575940617341657	720575940615018146	720575940632118668	720575940610014674	720575940617561017	720575940630130176	720575940626856496	720575940626401869	720575940608800451	720575940616682530	720575940612646826	720575940621069812	720575940625889155	720575940611600298	720575940633004755	720575940621766365	720575940639232575	720575940620452544	720575940631542646	720575940621336173	720575940613338341	720575940623245053	720575940626036922	720575940627990020	720575940627175671	720575940625950245	720575940630779919	720575940625744944
22					720575940618837332	720575940630041615	720575940627335557	720575940645323630	720575940621858943	720575940626513173	720575940639983192	720575940628552091	720575940614678431	720575940623338474	720575940629831806	720575940629202298	720575940618481733	720575940620550491				720575940613052330	720575940624348100	720575940620083280	720575940624240580	720575940622001833	720575940627513105	720575940618170653	720575940630862799	720575940618549061	720575940605922993	720575940628437736
23						720575940634679191	720575940636474286	720575940635742063	720575940632200007	720575940618985432	720575940608058889	720575940632685516	720575940630811723	720575940605480369	720575940626614202	720575940620229467	720575940604810208	720575940608983235	720575940620556225				720575940612896682	720575940640913037		720575940619301766	720575940629010947	720575940628445425	720575940617507001	720575940623166669	720575940623045512	720575940621678463	720575940610760312
24							720575940611350882	720575940626174522	720575940614954143	720575940608057353	720575940630105964	720575940611758834	720575940640967413	720575940615974854	720575940623407556	720575940628821520	720575940618689950	720575940610445922	720575940605034161	720575940630638073			720575940638132058		720575940635525215	720575940617414585	720575940616025542	720575940635034719	720575940617251387	720575940622028528	720575940640152448	720575940620627538	720575940624051381
25							720575940630438850	720575940619813217	720575940617372673	720575940621360349	720575940614527594	720575940638698842	720575940612404502		720575940622802695	720575940632213646	720575940625523856	720575940625199900	720575940639049038	720575940626440492	720575940646534254		720575940611754850		720575940629750844	720575940633455052	720575940614703522	720575940609274563	720575940620425808	720575940630497986	720575940629612158	720575940623176233	720575940630474307
26							720575940639951182	720575940659627137	720575940629900252	720575940633726364	720575940614233263	720575940625903678		720575940625529381	720575940619699068	720575940613618216	720575940610307886	720575940617727645	720575940626434348	720575940625942372	720575940609620747		720575940627291578	720575940624226795	720575940609798386	720575940632870701	720575940640252800	720575940630702188	720575940624613680		720575940614873775	720575940637867241	720575940620597586	720575940616812315
27								720575940636216553	720575940630668871	720575940614212754	720575940616954297	720575940609437653	720575940626674988	720575940645592628	720575940631531562	720575940614323106	720575940614667462	720575940631777676	720575940610985058	720575940621687073	720575940629989635	720575940626010652		720575940614557708	720575940620810406	720575940659599233	720575940632532536	720575940637942837	720575940615655730	720575940623573292	720575940626549020	720575940634666847	720575940646766883	720575940635388607
28									720575940628703079	720575940630930259	720575940615404812	720575940619717872	720575940614270189	720575940632014673	720575940625164076	720575940643781320	720575940619169752	720575940618650166	720575940623070051	720575940627095340	720575940614207903	720575940617429131	720575940628430065	720575940634202780	720575940647564932	720575940623442824	720575940626345772	720575940623897066	720575940617991764	720575940629892663	720575940621012929	720575940621952392	720575940605776672	720575940629702699
29									720575940659658113	720575940646290228	720575940612645234	720575940613479074	720575940617597597	720575940620017573	720575940612782899	720575940624791596	720575940629851514	720575940638769990	720575940642273677	720575940647437108	720575940627112748	720575940631324985	720575940636491877	720575940613881775	720575940635391480	720575940627687496	720575940641374861	720575940614704290	720575940636348011	720575940621776664	720575940621054324	720575940623115213	720575940613445101
30										720575940614317499	720575940645275939			720575940625529232		720575940605444966	720575940629083215	720575940621711128	720575940630963275	720575940620204422	720575940625769418	720575940640670928	720575940626292226	720575940628279292	720575940633362131	720575940638007642	720575940618287064	720575940637539806	720575940625797936	720575940623771061	720575940626254892	720575940620641300	720575940612568499
31												720575940624407740		720575940639382131	720575940635241908	720575940638607167	720575940652963830	720575940622927541		720575940615901115	720575940612399986	720575940628945640	720575940637762879		720575940631873863	720575940612657522		720575940620680277	720575940610056654	720575940626242348	720575940620814356	720575940617906589	720575940628740039
32														720575940629531002		720575940630610852	720575940629424254	720575940652191990	720575940633810367	720575940618076902	720575940643763656	720575940621810949	720575940641730549	720575940626884652	720575940626912556	720575940630186571	720575940613033907	720575940653151649	720575940631934039	720575940626578965	720575940609254851
33																	720575940640962805	720575940637446990	720575940625959610		720575940625355853	720575940627300485	720575940625756208	720575940614848658	720575940626196456	720575940623180799	720575940623580659	720575940626245676	720575940633303648	720575940630942551	720575940630425564	720575940624565296
34																			720575940618601729	720575940629148145	720575940620053707	720575940627458618	720575940619852397	720575940630712151	720575940618034747	720575940625188042	720575940632747801	720575940619959472	720575940628857387	720575940621332406	720575940612563891	720575940624558087
35																				720575940621682017	720575940631014487	720575940616191572	720575940615972294	720575940623285005	720575940629846784	720575940631729987	720575940625006855	720575940615223199	720575940622104745	720575940616813142	720575940624614704
36																						720575940621485739	720575940626258874	720575940623610867	720575940625266616	720575940630086188	720575940633682574	720575940605017260	720575940638766720
37																								720575940618782797	720575940612556401		720575940637461934	720575940629860664
