# Supplementary material for: Predicting visual function by interpreting a neuronal wiring diagram
Source: Nature. 2024 Oct 2;634(8032):113–23. doi: 10.1038/s41586-024-07953-5 (PMC11446822; doi:10.1038/s41586-024-07953-5)
Supplement: Supplementary file 4 — Mapping hexel types to a hexagonal lattice. CSV files contain assignments of relevant hexel cell types to p–q coordinates on the hexagonal lattice. The element in the pth row and qth column contains the ID of the given cell type at the (p, q) location in the hexagonal lattice. The lower right corner of each table corresponds to the dorsal direction (Methods). PDF files contain visualizations of Mi1 and Tm1 cells. Each panel shows (a) every fourth p and (b) every fourth q. [file 41586_2024_7953_MOESM4_ESM.zip › DataS2/Tm2.csv]

p/q	1	2	3	4	5	6	7	8	9	10	11	12	13	14	15	16	17	18	19	20	21	22	23	24	25	26	27	28	29	30	31	32	33	34
1									720575940632458282
2							720575940621223789	720575940609377372	720575940629525498	720575940645593140	720575940607182722	720575940620324555	720575940630327772
3					720575940618159833	720575940625082953	720575940626620004	720575940615743298	720575940622403819	720575940619325819	720575940625375731	720575940642486669	720575940635276127	720575940633946137	720575940617009350
4			720575940636880782	720575940624966414	720575940628122620	720575940637805289	720575940634904474	720575940611849395	720575940644945096	720575940627186813	720575940627145231	720575940626650792	720575940620850567	720575940645166627	720575940628989483	720575940619438063
5			720575940618074041	720575940628581120	720575940622881148	720575940605859872	720575940622667703	720575940625661840	720575940625770644	720575940612768665	720575940630097256	720575940629181187	720575940620369543	720575940624578539	720575940646699555	720575940621065665	720575940638074340	720575940629912567
6		720575940632789933	720575940636729486	720575940626781072	720575940630796908	720575940617922772	720575940626131237	720575940623693962	720575940621714345	720575940633894937	720575940623389183	720575940638888262	720575940645209623	720575940614053482	720575940645122583	720575940624819948	720575940631458252	720575940643615086	720575940620682991
7			720575940637647332	720575940624743399	720575940624413931	720575940643893192	720575940621268672	720575940617433371	720575940612958614	720575940627661077	720575940630742359	720575940623216141	720575940632537681	720575940627902863	720575940616182796	720575940630277888	720575940624224949	720575940617843483	720575940628019204	720575940637504397
8		720575940621661936	720575940626146853	720575940613572522	720575940619338053	720575940645367406	720575940609717060	720575940624930999	720575940612499186		720575940616836469	720575940629089067	720575940631656791	720575940622687002	720575940624589035	720575940629636395	720575940619167798	720575940614611111	720575940632435783	720575940633877985	720575940633316516	720575940615836428
9	720575940611642830	720575940623918591	720575940636268407	720575940627019539	720575940624001032	720575940640648280	720575940630212567	720575940618040025	720575940613454450	720575940618531611	720575940624342515	720575940632410159	720575940626886159	720575940640525171	720575940623902973	720575940627058009	720575940621928547	720575940628235260	720575940632888377	720575940626746140	720575940633345700	720575940625549464	720575940621324148
10	720575940643775392	720575940638217279	720575940621044304	720575940617325780	720575940628716795	720575940612832022	720575940608964565	720575940605411040	720575940631653187	720575940629784475	720575940619734151	720575940631003254		720575940628389379	720575940611702478	720575940606159793	720575940623133636	720575940614481873	720575940632818259	720575940646987396	720575940637114509	720575940624173063	720575940641518069	720575940615006943
11	720575940622098202	720575940627450962	720575940625121428	720575940608745685	720575940618025945	720575940625825892	720575940624692372	720575940641534349	720575940638187497	720575940620578548	720575940616133493	720575940617651156	720575940622455977	720575940639421117	720575940618526365	720575940637534605	720575940627455079	720575940627305544	720575940635553375	720575940617702208	720575940623210008	720575940605674249	720575940618611781	720575940603314656	720575940621078182
12		720575940634196592	720575940630707474	720575940622484044	720575940619067045	720575940612080738	720575940620730350	720575940624693652	720575940633325779	720575940618271261	720575940627768453	720575940615354811	720575940620596017	720575940616378811	720575940651039990	720575940603268780	720575940638887750	720575940620533720	720575940611863219	720575940638636510	720575940628106752	720575940612069745	720575940630108984	720575940633703393	720575940631213561	720575940627658066
13		720575940612187866	720575940624301307	720575940611131746	720575940627458130	720575940621968809	720575940622708151	720575940634199777	720575940605097132	720575940631528495	720575940626794021	720575940647731764	720575940612119258	720575940630838646	720575940631372684	720575940637534349	720575940625048551	720575940608453077	720575940604685740	720575940612781549	720575940622999832	720575940625153267	720575940622588969	720575940624840974	720575940632969517		720575940633614748
14		720575940636849070	720575940625029052	720575940617916450	720575940622743551	720575940647468164	720575940631821160	720575940645437806	720575940617470681	720575940624507829	720575940636202382	720575940618369209	720575940626740093	720575940632434221	720575940633160418	720575940634868366	720575940624538189	720575940623747819	720575940619804912	720575940617843229	720575940644723748	720575940620250862	720575940623151649	720575940609970642	720575940632271268
15			720575940612378610	720575940619056037	720575940638132964	720575940647548036	720575940628687272	720575940629831724	720575940617201553	720575940610832602	720575940623850008	720575940621914236	720575940644077984	720575940617463382	720575940630306871	720575940615784507	720575940629828864	720575940624331082	720575940642839092	720575940629866563	720575940637807156	720575940641659956				720575940628369680
16			720575940614409634	720575940634815639	720575940629024087	720575940623095748	720575940622674397	720575940660305793	720575940620725926	720575940624584743	720575940636716912	720575940636211557	720575940619604359	720575940635635823	720575940642612621	720575940617035732	720575940611083413	720575940625477001	720575940638551860	720575940630316428	720575940639878259	720575940625594189
17			720575940646674996	720575940620583302	720575940624049147	720575940622962531	720575940619282590	720575940623554963	720575940620625172	720575940626066618	720575940620189888	720575940629517818	720575940604498022	720575940628612986	720575940614459390	720575940621375147	720575940633155609	720575940621792147	720575940630695243	720575940628456295	720575940620086789	720575940619970683						720575940621430900	720575940624811755
18				720575940641612507	720575940647380020	720575940627932693	720575940624405482	720575940608963849	720575940629746732	720575940639591758	720575940640452059	720575940638345542	720575940620077990	720575940619845942	720575940613740455	720575940631295336	720575940631563857	720575940614711080	720575940626653194	720575940610537678	720575940628779002	720575940616331195		720575940609851915	720575940621082733	720575940625318800	720575940659637889	720575940617779942	720575940617456345	720575940625573936
19					720575940624689812	720575940603495648	720575940622268186	720575940623151128	720575940625039880	720575940625188796	720575940629121274	720575940621622652	720575940605913004	720575940613425361	720575940636091760	720575940628177743	720575940626468233	720575940640527861	720575940622595828	720575940638540989	720575940620021662		720575940628669739	720575940609569493	720575940621118886	720575940611189454	720575940620813515	720575940611203282	720575940613864298	720575940610725874	720575940626900376
20				720575940605671852	720575940616310066	720575940618059298	720575940647449652	720575940629943353	720575940618796352	720575940637932451	720575940633473761	720575940641310939	720575940614999967	720575940605147057	720575940606632224	720575940632698835	720575940620918256	720575940624537608	720575940624071975	720575940611562226	720575940621194245	720575940625381449	720575940623816388	720575940638153328		720575940620069848	720575940614900882	720575940641497589	720575940627176695	720575940630514769	720575940624401671
21					720575940618576541	720575940639945891	720575940626349498	720575940616567227	720575940615704662	720575940638770109	720575940622095092	720575940623653002	720575940638057050	720575940635204088	720575940627709775	720575940611580074	720575940632164397	720575940637262143	720575940632731752	720575940631361017	720575940621344902		720575940623729421	720575940634707481	720575940659519617		720575940628349639	720575940627175927	720575940627175415	720575940612738010	720575940620874223	720575940612543254
22					720575940622653879	720575940620724673	720575940630418743	720575940624898540	720575940637349598	720575940612149617	720575940616153868	720575940620467365	720575940626700474	720575940634588607	720575940606011570	720575940626801169	720575940627874216	720575940620297638	720575940621704268	720575940632829836	720575940639657013	720575940613635442	720575940606395266	720575940631569572	720575940615780725	720575940635195290	720575940626623076	720575940630868524	720575940623124323	720575940618142877	720575940622256141	720575940619218113
23						720575940630457303	720575940644881188	720575940617594769	720575940629948098	720575940632897491	720575940619971008	720575940614240819	720575940617323035	720575940631426375	720575940628818791	720575940624327868	720575940627422919	720575940631308648	720575940620732342	720575940633683610	720575940605315262	720575940642185691	720575940619894875	720575940623725261	720575940637583216	720575940636828558	720575940615830228	720575940635170495	720575940616367389	720575940620633547	720575940623093784	720575940629579769	720575940623757582
24						720575940623966090	720575940625619556	720575940622441852	720575940636818574	720575940620174933	720575940639928117	720575940612291281	720575940638291007	720575940619288478	720575940631715671	720575940616418233	720575940632431391	720575940617750411	720575940630775511	720575940626449964	720575940631721490	720575940612843250	720575940636711310	720575940627956605	720575940625041127	720575940616115654	720575940633124252	720575940641435893	720575940626048787	720575940618191453	720575940630086204	720575940626284034	720575940615045226
25							720575940614695029	720575940609601486	720575940620080774	720575940610379443	720575940630460665	720575940628692679	720575940617198822		720575940610324885	720575940637323829	720575940619636756	720575940632025939	720575940658844545	720575940637339625	720575940629104578	720575940626148733		720575940613646146	720575940612990486	720575940659895937	720575940612727722	720575940644196808	720575940622689612	720575940627373072	720575940647210275	720575940639947608
26							720575940627005739	720575940632254233	720575940619470256	720575940605913516	720575940636376750	720575940612247922		720575940630153068	720575940630591532	720575940632659552	720575940625196472	720575940631396664	720575940630949391	720575940617360059	720575940634215578	720575940626947130	720575940633094431	720575940616843293	720575940631395128	720575940623197976	720575940631531279	720575940633253805	720575940618103835	720575940611151480	720575940620417963	720575940612387557	720575940625067703	720575940640867968
27								720575940630743511	720575940623183544	720575940633215327	720575940623532873	720575940615127294	720575940629182716	720575940626735141	720575940623475224	720575940622619371	720575940623287946	720575940632869004	720575940617246097	720575940619800199	720575940624950349	720575940615932987	720575940626365740	720575940616494651	720575940608129628	720575940605438398	720575940640077400	720575940625333292	720575940626284944	720575940621847139	720575940619986123	720575940620860245	720575940638132799	720575940622380293
28									720575940642975524	720575940630760223	720575940638268835	720575940619158694	720575940615695289	720575940618055883	720575940630122870	720575940639226431	720575940627127596	720575940618356273	720575940627118892	720575940620520557	720575940623765518	720575940619066095	720575940629051343	720575940612251877	720575940632379790	720575940623256873	720575940611434133	720575940617670073	720575940611829477	720575940632441415	720575940616821824	720575940622616396	720575940615413410	720575940629479323
29									720575940637971363	720575940637176885	720575940627633863	720575940611115030	720575940629149804	720575940628585948	720575940645418548	720575940626349767	720575940615970790	720575940644656419	720575940627117100	720575940613323030	720575940627112492	720575940628972647	720575940617667284	720575940633355468	720575940617685387	720575940620050123	720575940623538729	720575940631966019	720575940622743536	720575940618043732	720575940639974744	720575940633000493	720575940627645205
30										720575940603893280	720575940628963279	720575940635189360	720575940620048148	720575940626671633	720575940622960684	720575940626997292	720575940621489407	720575940627105580	720575940622982694	720575940622085303	720575940627106604	720575940627041192	720575940623420651	720575940626315052	720575940647681668	720575940628482247	720575940627570309	720575940627321981	720575940615731359	720575940625164327	720575940629343643	720575940613285886	720575940624822334
31												720575940616273947	720575940619430320	720575940636707930	720575940624087187	720575940631048749	720575940639475517	720575940620244741		720575940619389249	720575940604183654	720575940618450085	720575940649534841		720575940638324201	720575940604038880	720575940630772342	720575940640947152	720575940619708888	720575940640453437	720575940624518408	720575940629976395	720575940634026451
32														720575940633135070	720575940638138019	720575940616320822	720575940622314317	720575940626489416	720575940650485238	720575940630212601	720575940608305756	720575940625896935	720575940608516107	720575940615751839	720575940628215784	720575940629935226	720575940631532303	720575940644137416	720575940630308663	720575940632142904	720575940622364961
33																720575940623847056	720575940618517185	720575940609799410	720575940630469740		720575940616899670	720575940621611502	720575940609328226	720575940626903340	720575940615134895	720575940614859426	720575940619873752	720575940645210391	720575940615716418	720575940632003176	720575940640230259	720575940630551670
34																		720575940624906340	720575940613149034	720575940626854735	720575940645503876	720575940632525534	720575940626901036	720575940606407625	720575940610278980	720575940621178221	720575940616912214	720575940622462580	720575940629672442	720575940615189043	720575940614527742	720575940623081942
35																				720575940619379553	720575940619345473	720575940633138074	720575940627043344	720575940633210975	720575940640073816	720575940621538036	720575940618068288	720575940634585975	720575940634290031
36																						720575940626520876	720575940618752845	720575940630306924	720575940643425646	720575940635815287	720575940629125123	720575940620810177	720575940614717165
37																								720575940632569155	720575940625120812		720575940611161646		720575940641322485
