# Supplementary material for: Predicting visual function by interpreting a neuronal wiring diagram
Source: Nature. 2024 Oct 2;634(8032):113–23. doi: 10.1038/s41586-024-07953-5 (PMC11446822; doi:10.1038/s41586-024-07953-5)
Supplement: Supplementary file 4 — Mapping hexel types to a hexagonal lattice. CSV files contain assignments of relevant hexel cell types to p–q coordinates on the hexagonal lattice. The element in the pth row and qth column contains the ID of the given cell type at the (p, q) location in the hexagonal lattice. The lower right corner of each table corresponds to the dorsal direction (Methods). PDF files contain visualizations of Mi1 and Tm1 cells. Each panel shows (a) every fourth p and (b) every fourth q. [file 41586_2024_7953_MOESM4_ESM.zip › DataS2/Tm1.csv]

p/q	1	2	3	4	5	6	7	8	9	10	11	12	13	14	15	16	17	18	19	20	21	22	23	24	25	26	27	28	29	30	31	32	33	34
1									720575940619363700	720575940616566726
2							720575940628555536	720575940611300818	720575940634888599	720575940625281267	720575940615755679	720575940660287617	720575940648649092
3					720575940630698618	720575940629842882	720575940620280411	720575940624175623	720575940633848802	720575940623925175	720575940614762914	720575940623469448	720575940627070991	720575940632783012	720575940626252388
4			720575940620587224	720575940621934445	720575940618750491	720575940634090210	720575940621015888	720575940630769879	720575940628102199	720575940627119119	720575940627152911	720575940638623046	720575940612294835	720575940607815346	720575940622769535	720575940627481871
5			720575940638211930	720575940619724248	720575940629731227	720575940615222890	720575940621149761	720575940631987852	720575940622990118	720575940606792113	720575940620520724	720575940622226608	720575940607677826	720575940605825452	720575940627482639	720575940616134924	720575940614365343	720575940626595612
6		720575940618695965	720575940618429414	720575940623252950	720575940628577960	720575940616503739	720575940619153822	720575940617368925	720575940634235036	720575940623365523	720575940634448866	720575940631313219	720575940636544174	720575940637794281	720575940659904385	720575940617601570	720575940626039228	720575940626079269	720575940626951769
7			720575940624379912	720575940616230815	720575940636516215	720575940620814171	720575940625017863	720575940616483131	720575940614329410	720575940617190517	720575940635458228	720575940628551848	720575940629773655	720575940618745839	720575940625432819	720575940637328350	720575940610239790	720575940619041752	720575940636138853	720575940631506474
8		720575940613239410		720575940611419598	720575940625011785	720575940632553892	720575940646915636	720575940627818877	720575940624850412		720575940618542539	720575940615589051	720575940621815462	720575940646602548	720575940640413757	720575940612063667	720575940628661903	720575940649442169	720575940625809789	720575940631025724	720575940622625494	720575940616958038
9	720575940629670394	720575940626033422	720575940636733040	720575940616117772	720575940631344914	720575940630238927	720575940630085676	720575940627269950	720575940628617734	720575940621092372	720575940629939516	720575940619847920	720575940613193965	720575940616455746	720575940624437799	720575940613687859	720575940625875282	720575940627375375	720575940604895148	720575940634620863	720575940627019944	720575940629984706	720575940607060425
10	720575940642417805	720575940640262272	720575940612975786	720575940616866443	720575940611345834	720575940631972920	720575940613369827	720575940629431399	720575940638947910	720575940640255104	720575940619685717	720575940643812296	720575940631716399	720575940621220336	720575940625541936	720575940619425877	720575940632152524	720575940624668942	720575940633159891	720575940611832282	720575940619756423	720575940628813415	720575940634942615	720575940638857542
11	720575940627888296	720575940619709745	720575940647521156	720575940626643843	720575940615607106	720575940633874899	720575940629263003	720575940616059846	720575940617318971	720575940622655702	720575940617830749	720575940612131058	720575940617982438	720575940630559788	720575940638727613	720575940618156504	720575940620000960	720575940611952114	720575940637587172	720575940620874416	720575940625349680	720575940626739722	720575940620248235	720575940631978041	720575940634740335
12		720575940630274663	720575940623656935	720575940612379634	720575940626535445	720575940633656801	720575940619761287	720575940631501615	720575940620477376	720575940621896072	720575940636790158	720575940626352228	720575940623882825	720575940632231394	720575940619572974	720575940620872641	720575940610428402	720575940637228429	720575940629894160	720575940624530446	720575940643694103	720575940610714578	720575940641560628	720575940641585460	720575940617711505	720575940643757216
13		720575940634233712	720575940622949912	720575940622739463	720575940629765502	720575940626684803	720575940632682444	720575940635649016	720575940620417377	720575940628641730	720575940639382717	720575940621904041	720575940640270976	720575940616477323	720575940613586403	720575940631187364	720575940646442804	720575940612429938	720575940638748093	720575940639245912	720575940644061294	720575940631116074	720575940630336727	720575940623959787	720575940632486044		720575940631825995
14		720575940645433454	720575940624302075	720575940617915938	720575940617969053	720575940623364649	720575940613916847	720575940624084917	720575940628535356	720575940635115103	720575940641655515	720575940619016001	720575940619250334	720575940630227820	720575940621354667	720575940637607565	720575940628144745	720575940640460173	720575940611306962	720575940618363515	720575940613299222	720575940641659444	720575940637558591	720575940612923955	720575940613134745
15			720575940618194461	720575940638139364	720575940621462388	720575940612398515	720575940630138368	720575940628048872	720575940613803571	720575940639798643	720575940642661024	720575940635648367	720575940610654050	720575940629157967	720575940607489970	720575940620888865	720575940619114545	720575940609482616	720575940629143546	720575940608148489	720575940612779493	720575940617148509				720575940629868587
16			720575940615539359	720575940627666462	720575940627430994	720575940637108446	720575940615078654	720575940626018096	720575940645119267	720575940627282705	720575940617223097	720575940635790840	720575940622329769	720575940652102134	720575940636527790	720575940621249445	720575940620297793	720575940618896385	720575940618724893	720575940625807034	720575940609566276	720575940634426393		720575940612944819	720575940632750403
17			720575940617536212	720575940632324433	720575940624050683	720575940625468178	720575940610116654	720575940623363050	720575940616423366	720575940613253799	720575940638248670	720575940618368925	720575940628606658	720575940627644412	720575940632033197	720575940624321468	720575940633632339	720575940642870068	720575940604009062	720575940629673436	720575940624972617	720575940640876672	720575940614960815				720575940626924184	720575940629730298
18				720575940629041659	720575940605706086	720575940622456589	720575940617901268	720575940626808350	720575940617451238	720575940636861808	720575940625250795	720575940626211621	720575940625977392	720575940634722400	720575940616414523	720575940632070829	720575940631593041	720575940625406188	720575940607931401	720575940624135242	720575940611486131	720575940642403291	720575940630918620			720575940630341750	720575940649454201	720575940625038087
19				720575940624682852	720575940622957923	720575940626907919	720575940622963299	720575940627630123	720575940631602340	720575940618377521	720575940625824100	720575940632810721	720575940617474777	720575940635579255	720575940630103759	720575940628746746	720575940627387644	720575940644140567	720575940619789227	720575940632227501	720575940617503115	720575940627951528	720575940609834564	720575940610123733	720575940645464599	720575940633671469	720575940624319157	720575940628093512	720575940628284267	720575940623670212	720575940632600647
20				720575940633658849	720575940616149249	720575940626080570	720575940629766906	720575940631762145	720575940614829023	720575940626649000	720575940615781593	720575940626012493	720575940642888333	720575940621468854	720575940634248639	720575940621169791	720575940634127770	720575940619104541	720575940621820513	720575940642773300	720575940635947438	720575940624813129		720575940625143795	720575940607941298	720575940615760569	720575940634286999	720575940614209703	720575940621526810	720575940627181047
21					720575940623552221	720575940612766378	720575940634329811	720575940610791026	720575940639539619	720575940631562124	720575940621326104	720575940630787287	720575940608839435	720575940623462804	720575940616746845	720575940613830306	720575940621513036	720575940622402742	720575940647708468	720575940636381040	720575940613315606	720575940628074089	720575940631054610	720575940620386725	720575940611118030	720575940629211258	720575940606441150	720575940635557271	720575940629801770	720575940633128674	720575940614164655
22					720575940637489990	720575940616206386	720575940625985072	720575940616603787	720575940640994805	720575940623605833	720575940639466328	720575940619273419	720575940604094240	720575940620457045	720575940627176452	720575940610229346	720575940635695864	720575940613266984	720575940622134960	720575940629759787	720575940632427576		720575940620651174		720575940622998822	720575940624616426	720575940617373248	720575940620911837	720575940633545517	720575940622329309	720575940610303857	720575940622999245
23						720575940626449508	720575940599333574	720575940622509773	720575940619861814	720575940614529386	720575940621200884	720575940619173997	720575940629267834	720575940624039108	720575940612151193	720575940643559972	720575940622943587	720575940631973580	720575940622827658	720575940614574061			720575940619139382	720575940622563077	720575940628172796	720575940622990121	720575940627176183	720575940620573264	720575940624448338	720575940610630098	720575940630982139	720575940624478695
24						720575940630550575	720575940631110995	720575940633816601	720575940631049803	720575940612283601	720575940633516825	720575940629020154	720575940629476683	720575940623465096	720575940620078196	720575940630358124	720575940630149719	720575940629345335	720575940624823881	720575940604885350	720575940620991878	720575940619908187	720575940643841844	720575940636870318	720575940629521534	720575940623749355	720575940615842098	720575940627304213	720575940622727885	720575940634181587	720575940633206483	720575940627902716
25							720575940633222495	720575940631428945	720575940614212498	720575940621966294	720575940639939547	720575940630930735	720575940629279744		720575940623433876	720575940627248380	720575940627380841	720575940629148775	720575940632786914	720575940653088246	720575940625885571	720575940621948637	720575940619576661	720575940627390095	720575940624300471	720575940634902111	720575940631485035	720575940615457698	720575940616351686		720575940650074233	720575940619559600	720575940641287413
26							720575940620473185	720575940622520575	720575940625693284	720575940641800589	720575940620473921	720575940613942695		720575940632072729	720575940616482955	720575940621852554	720575940603884512	720575940626392869	720575940626434604	720575940615130931	720575940613062952	720575940617830360	720575940643040292	720575940621757005	720575940631146026	720575940627161591	720575940616819771	720575940612600529	720575940620993968	720575940643803415	720575940612194201	720575940617570193	720575940628294218	720575940622459376
27								720575940630018105	720575940626100313	720575940621321864	720575940631973324	720575940631875147	720575940640401293	720575940627486809	720575940615440530	720575940630385270	720575940615130763	720575940627156524	720575940632845538	720575940620324929	720575940605152177	720575940611401109	720575940622605388	720575940626386476	720575940606824834	720575940626170440	720575940621332102	720575940636487342	720575940613069549	720575940626899987	720575940604151520	720575940612394035	720575940632236600	720575940624638391
28									720575940621958977	720575940629500747	720575940627437511	720575940613586498	720575940612222760	720575940610395354	720575940645803799	720575940628833192	720575940628085322	720575940627151148	720575940627096876	720575940637205390	720575940621476357	720575940628425475	720575940624399591	720575940618007877	720575940629933532	720575940625361552	720575940627887354	720575940642800072	720575940623389162	720575940623638791	720575940617756601	720575940625713907	720575940630099959	720575940620074832
29									720575940621483363	720575940644820168	720575940610650853	720575940638839529	720575940612287027	720575940624451172	720575940624016688	720575940633142682	720575940632621278	720575940629899324	720575940627120940	720575940627043627	720575940615981173	720575940605709740	720575940629849148	720575940633146157	720575940616652630	720575940648375940	720575940605816422	720575940638865597	720575940611880666	720575940619266763	720575940611597410	720575940617195449	720575940630271292
30										720575940625658899	720575940606360962	720575940632571715	720575940653353889	720575940623570765	720575940622368589	720575940619527245	720575940618976750	720575940609156188	720575940621394714	720575940627009290	720575940623788779	720575940627774952	720575940628693248	720575940633415822	720575940637734372	720575940614355507	720575940625265959	720575940634426905	720575940626742814	720575940633875117	720575940634222361	720575940627656956	720575940627938820
31												720575940615923942	720575940616638806	720575940617189755	720575940613601346	720575940630377697	720575940633256087	720575940619804144		720575940615118731	720575940636726117	720575940623699529	720575940621262356		720575940630046684	720575940620149627	720575940623709877	720575940608195339	720575940616994134	720575940621146733	720575940643191949	720575940630729410	720575940628906540
32														720575940628890998	720575940633309082	720575940626087980	720575940631025980	720575940618089045	720575940629559570	720575940619247963	720575940635066798	720575940640380379	720575940621807598	720575940636346469	720575940632564269	720575940659464577	720575940614334114	720575940634579135	720575940620523540	720575940613587935	720575940608883465
33																720575940617430356	720575940626913798	720575940623223054	720575940604839084		720575940621199966	720575940618672293	720575940634867342	720575940604541798	720575940626855468	720575940620713387	720575940625701612	720575940625129148	720575940626245932	720575940631403794	720575940627479836	720575940620976493
34																		720575940632735710	720575940605179849	720575940627027289	720575940613230846	720575940621244003	720575940626447366	720575940618542134	720575940613300246	720575940605324204	720575940620263558	720575940626649602	720575940616361740	720575940621338038	720575940640955088	720575940627201308
35																				720575940618689349	720575940611295510	720575940637221173	720575940625480250	720575940616296498	720575940630698690	720575940621138902	720575940629931642	720575940630797164	720575940637593566
36																						720575940610989937	720575940628096680	720575940616867894	720575940630562268	720575940617161243	720575940647640196	720575940629233884	720575940615761803
37																								720575940617608539	720575940617505492		720575940622761054	720575940623078732	720575940622956509
