# Supplementary material for: Predicting visual function by interpreting a neuronal wiring diagram
Source: Nature. 2024 Oct 2;634(8032):113–23. doi: 10.1038/s41586-024-07953-5 (PMC11446822; doi:10.1038/s41586-024-07953-5)
Supplement: Supplementary file 4 — Mapping hexel types to a hexagonal lattice. CSV files contain assignments of relevant hexel cell types to p–q coordinates on the hexagonal lattice. The element in the pth row and qth column contains the ID of the given cell type at the (p, q) location in the hexagonal lattice. The lower right corner of each table corresponds to the dorsal direction (Methods). PDF files contain visualizations of Mi1 and Tm1 cells. Each panel shows (a) every fourth p and (b) every fourth q. [file 41586_2024_7953_MOESM4_ESM.zip › DataS2/L5.csv]

p/q	1	2	3	4	5	6	7	8	9	10	11	12	13	14	15	16	17	18	19	20	21	22	23	24	25	26	27	28	29	30	31	32	33	34
1									720575940622242053	720575940621116075
2							720575940621673862	720575940630803255	720575940628791095	720575940611010658	720575940637898842	720575940608206770	720575940618890910
3					720575940618458769	720575940630675159	720575940627838280	720575940620516544	720575940632881491	720575940628183548	720575940631452923	720575940630790010	720575940620655275	720575940621873833	720575940639453262
4			720575940621577711	720575940605919712	720575940620095623	720575940633147439	720575940641599440	720575940621235846	720575940623948983	720575940635758072	720575940622248474	720575940623521318	720575940626690588	720575940623908871	720575940629749114	720575940630499833
5			720575940619575872	720575940627492739	720575940630203136	720575940630347831	720575940647121972	720575940620608647	720575940631102735	720575940613833586	720575940636492663	720575940610724910	720575940612818611	720575940617800422	720575940632368199	720575940630893817	720575940660249985	720575940624523243
6		720575940623917411	720575940628108776	720575940609638923	720575940614793214	720575940618172902	720575940624376503	720575940632451944	720575940638623834	720575940634032796	720575940617518548	720575940617331345	720575940630061824	720575940627999816	720575940623928525	720575940614865570	720575940633180973	720575940615619231	720575940621138414
7		720575940636216568	720575940655324577	720575940637023095	720575940617886779	720575940637576158	720575940618250821	720575940612648561	720575940618538565	720575940613386989	720575940629064859	720575940623166600	720575940644122990	720575940618046109	720575940611214290	720575940624976883	720575940610072388	720575940627871253	720575940632791071	720575940626029852
8		720575940621401782	720575940615395478	720575940629079811	720575940613591533	720575940623784339	720575940629878583	720575940635599511	720575940613576470	720575940638794037	720575940622175245	720575940620119632	720575940612173747	720575940606336958	720575940605910886	720575940620881134	720575940628843526	720575940633583129	720575940632756900	720575940613442978	720575940605640160	720575940618584091
9	720575940623163817	720575940627910419	720575940628265575	720575940652738806	720575940627130122	720575940636517239	720575940622433050	720575940618655286	720575940620580613	720575940626584506	720575940640125629	720575940648070521	720575940605857638	720575940624072967	720575940624219575	720575940623314445	720575940624755092	720575940639663669	720575940630406364	720575940616331586	720575940624907337	720575940604599654	720575940637845732
10	720575940638154608	720575940627376958	720575940615262570	720575940629691386	720575940614952594	720575940608863241	720575940608337522	720575940635604671	720575940617722507	720575940631552825	720575940628212234	720575940630410972	720575940628912188	720575940624184575	720575940617431360	720575940636110564	720575940623983504	720575940619212198	720575940648661380	720575940630242048	720575940626275786	720575940632465450	720575940612655845	720575940622593494
11	720575940646928419	720575940628675144	720575940608910345	720575940621109613	720575940616293087	720575940645526068	720575940607757257	720575940628493574	720575940630735863	720575940628890640	720575940629928407	720575940627427717	720575940632305036	720575940612744618	720575940630778103	720575940630781175	720575940633221018	720575940612752101	720575940644255904	720575940616116054	720575940646012695	720575940616333535	720575940613037590	720575940640137048	720575940618145565
12		720575940628560636	720575940648651140	720575940615953862	720575940626477839	720575940631165541	720575940620127573	720575940613516310	720575940631263247	720575940615427495	720575940631650066	720575940613872680	720575940653343734	720575940639028031	720575940628993296	720575940624352138	720575940624997619	720575940619166518	720575940606760284	720575940631270573	720575940631235896	720575940632065384	720575940621629044	720575940625013255	720575940639980195	720575940620220581
13		720575940605224416	720575940622448531	720575940620407943	720575940620702746	720575940623037820	720575940626669842	720575940619157627	720575940610246513	720575940621775877	720575940630196930	720575940645187351	720575940607344306	720575940622211916	720575940632796217	720575940622705416	720575940633465369	720575940628630223	720575940618797120	720575940628421831	720575940646667811	720575940641536245	720575940605142118	720575940630285051	720575940627070360	720575940605698494	720575940618956317
14		720575940624286602	720575940614696927	720575940640062296	720575940635146659	720575940639898019	720575940622456700	720575940635203747	720575940628962759	720575940626613622	720575940627649359	720575940615729932	720575940627983336	720575940633207010	720575940633149357	720575940628541190	720575940603923116	720575940605002720	720575940622241050	720575940628570630	720575940633236141	720575940636734053	720575940606712497	720575940628063208	720575940630227303		720575940613577642
15			720575940609611531	720575940612731541	720575940628475816	720575940635144867	720575940642275725	720575940620939696	720575940621538486	720575940618285392	720575940635220131	720575940625135804	720575940629632759	720575940604584672	720575940633073052	720575940635721151	720575940646704419	720575940614910882	720575940641489141	720575940616321878	720575940631485711	720575940631194821				720575940617061051
16			720575940614125608	720575940639807859	720575940623549734	720575940629097744	720575940623369084	720575940624391658	720575940632590243	720575940639357117	720575940638095326	720575940611266658	720575940629091146	720575940619993803	720575940634733151	720575940610666030	720575940630977852	720575940611961523	720575940637727834	720575940611165390	720575940627915780	720575940641484021		720575940620648112	720575940629857579	720575940631749061	720575940621841279	720575940632587857	720575940627048741
17			720575940618932939	720575940640386176	720575940626252746	720575940622326049	720575940616464434	720575940644943816	720575940632782028	720575940625016807	720575940635171747	720575940630250540	720575940617730745	720575940628789303	720575940607202178	720575940644453792	720575940611784618	720575940637700068	720575940614315315	720575940630284844	720575940615253354	720575940617527297	720575940628285973	720575940627712275	720575940639904931	720575940632000274	720575940641708685	720575940613201381	720575940660151425
18				720575940628809515	720575940612846489	720575940626691258	720575940624796233	720575940625101244	720575940614226915	720575940614380199	720575940635185315	720575940616289364	720575940611178450	720575940617015365	720575940629760419	720575940622279629	720575940626399821	720575940629783555	720575940626485129	720575940611157970	720575940616131084	720575940619986352	720575940613378531	720575940622401549	720575940612386257	720575940630720450	720575940613094642	720575940642416269	720575940620758187	720575940616951669
19				720575940614435070	720575940636247732	720575940629884798	720575940624513208	720575940638537816	720575940618808491	720575940624597995	720575940620971644	720575940617729465	720575940635239075	720575940635239587	720575940635212963	720575940615207180	720575940628325735	720575940638479081	720575940634538175	720575940628663556	720575940615476166	720575940632731935	720575940618793664	720575940628236175	720575940624475786	720575940628097864	720575940617501755	720575940626819091	720575940631711628	720575940623361672	720575940618673472
20				720575940638594020	720575940623559876	720575940627629114	720575940626299594	720575940623380616	720575940647466884	720575940630905849	720575940633533132	720575940632737069	720575940635174307	720575940617325090	720575940624185784	720575940609859192	720575940627478790	720575940614016150	720575940612053679	720575940648653700	720575940616017269	720575940612243313	720575940610692142	720575940629907578	720575940604958688	720575940606706366	720575940604086496	720575940625534285	720575940637773278	720575940616859963	720575940625769293
21					720575940608565003	720575940617813222	720575940638265310	720575940604964576	720575940610261187	720575940635396238	720575940635177891	720575940621443137	720575940620379015	720575940643315104	720575940621744961	720575940624593738	720575940621257596	720575940631982679	720575940624971353	720575940626412176	720575940626952325	720575940617468043	720575940625494093	720575940624955322	720575940630537850	720575940630875387	720575940635384159	720575940626654410	720575940619463046	720575940630154041	720575940620665665	720575940631725655
22					720575940612112819	720575940623422088	720575940623422344	720575940628774677	720575940627494666	720575940610676906	720575940627519763	720575940614259251	720575940626859568	720575940637723614	720575940630886135	720575940627012881	720575940609714222	720575940626986920	720575940621790685	720575940614340502	720575940624894135	720575940652918774	720575940625053939	720575940632989011	720575940617838310	720575940614782119	720575940632454703	720575940628880578	720575940620362876	720575940623833066	720575940643646664	720575940605332070
23						720575940612658602	720575940619994571	720575940624584712	720575940629097259	720575940660348801	720575940610739173	720575940635173027	720575940612883710	720575940631109420	720575940630828759	720575940637465701	720575940641785589	720575940626797712	720575940643746612	720575940609685717	720575940615695071	720575940632208911	720575940608632547	720575940614210978	720575940616790389	720575940635543726	720575940617830630	720575940628030724	720575940612207473	720575940618572869	720575940628535976	720575940648199812	720575940629505835
24						720575940637363342	720575940625196327	720575940605940000	720575940616817013	720575940636381432	720575940619354945	720575940633377484	720575940626746567	720575940630743972	720575940633227148	720575940624302538	720575940620305867	720575940630497231	720575940621695983	720575940627882366	720575940616665181	720575940626907383	720575940621805238	720575940614606061	720575940632547409	720575940607080931	720575940631468303	720575940612844806	720575940619699382	720575940640671805	720575940630926680	720575940630807607	720575940624035268
25							720575940638214975	720575940628192764	720575940632489064	720575940620688832	720575940630183927	720575940613202794	720575940624192973		720575940633844962	720575940621372436	720575940625056231	720575940625862602	720575940614830376	720575940612548886	720575940622799178	720575940643871540	720575940628662528	720575940620909761	720575940621854540	720575940605389484	720575940622332540	720575940618569541	720575940630941016	720575940610744110	720575940625069500	720575940638453214	720575940628095048
26							720575940615964722	720575940623698372	720575940632130361	720575940627815676	720575940625109833	720575940625568748		720575940617656532	720575940635727199	720575940618614853	720575940637689006	720575940643860276	720575940626849641	720575940638259290	720575940625166504	720575940643779380	720575940633486955	720575940627537930	720575940620727489	720575940641438453	720575940623723858	720575940650009977	720575940627946517	720575940630910040	720575940620704588	720575940630909016	720575940630847628	720575940642222811
27								720575940638745971	720575940621278166	720575940627561554	720575940611700942	720575940634599137	720575940624600584	720575940616976443	720575940630378327	720575940607327106	720575940630984443	720575940630160027	720575940626014478	720575940610844678	720575940639721806	720575940620382411	720575940620050961	720575940632698413	720575940630797305	720575940626092080	720575940621022034	720575940622673996	720575940613004690	720575940632449583	720575940638315753	720575940607446658	720575940628656427	720575940627985162
28									720575940621138342	720575940622621729	720575940621143405	720575940625449108	720575940631997381	720575940626318878	720575940631825489	720575940621665670	720575940618434449	720575940631068972	720575940611441966	720575940609566328	720575940625751102	720575940636992686	720575940643047460	720575940622305553	720575940617265566	720575940618894917	720575940612036245	720575940640966096	720575940639355837	720575940631641130	720575940620972626	720575940627088517	720575940623023399	720575940618840221
29									720575940638566878	720575940618265373	720575940636776037	720575940616332338	720575940639467829	720575940617719768	720575940617542374	720575940648102020	720575940630165659	720575940618161620	720575940628600232	720575940625699052	720575940619212613	720575940638487774	720575940631555090	720575940621616111	720575940622995443	720575940628423623	720575940624953781	720575940626248837	720575940628072188	720575940645104919	720575940629095171	720575940624750484	720575940631931407
30										720575940630379735	720575940611386842	720575940618590021	720575940624578795	720575940624795831	720575940638344282	720575940628382607	720575940630564346	720575940633501644	720575940621488225	720575940622703600	720575940619944241	720575940629609065	720575940623307084	720575940615711391	720575940626042812	720575940615669109	720575940629699322	720575940631932687	720575940635737200	720575940632731417	720575940632234157	720575940612980082	720575940611342712
31												720575940636614757	720575940624812780	720575940607280514	720575940618100308	720575940628807957	720575940615596427	720575940615462038		720575940605970604	720575940640211389	720575940635942042	720575940621297317		720575940640767859	720575940620691794	720575940625088952	720575940617724601	720575940620666450	720575940616767349	720575940620666962	720575940623134744	720575940632524074
32														720575940635873904	720575940629519403	720575940622549324	720575940623451272	720575940626933706	720575940623206024	720575940622815493	720575940616792181	720575940627659133	720575940623361238	720575940613236147	720575940621601414	720575940644033646	720575940623074791	720575940615684498	720575940604947680	720575940620662866	720575940629359515
33																720575940637677790	720575940620506827	720575940632887891	720575940624103914		720575940653461238	720575940621354734	720575940610137557	720575940615808406	720575940632346695	720575940622392560	720575940620827730	720575940619240862	720575940623023143	720575940627653419	720575940623090726	720575940625249831
34																		720575940618514846	720575940630965548	720575940632804665	720575940626299082	720575940622494725	720575940624126157	720575940615958971	720575940623249944	720575940616797813	720575940628640471	720575940621548882	720575940637243237	720575940627717448	720575940624858375	720575940630505722
35																				720575940622267539	720575940625400248	720575940631368652	720575940618371613	720575940608913673	720575940623652301	720575940637686414	720575940622624332	720575940619884784	720575940616196063	720575940620883403	720575940636351851
36																						720575940632987437	720575940634910489	720575940626142757	720575940637595790	720575940630647546	720575940611225698	720575940616313940	720575940635180395
37																								720575940631838807	720575940631989063		720575940635697087	720575940615141039	720575940622025382
