# Supplementary material for: Predicting visual function by interpreting a neuronal wiring diagram
Source: Nature. 2024 Oct 2;634(8032):113–23. doi: 10.1038/s41586-024-07953-5 (PMC11446822; doi:10.1038/s41586-024-07953-5)
Supplement: Supplementary file 4 — Mapping hexel types to a hexagonal lattice. CSV files contain assignments of relevant hexel cell types to p–q coordinates on the hexagonal lattice. The element in the pth row and qth column contains the ID of the given cell type at the (p, q) location in the hexagonal lattice. The lower right corner of each table corresponds to the dorsal direction (Methods). PDF files contain visualizations of Mi1 and Tm1 cells. Each panel shows (a) every fourth p and (b) every fourth q. [file 41586_2024_7953_MOESM4_ESM.zip › DataS2/L4.csv]

p/q	1	2	3	4	5	6	7	8	9	10	11	12	13	14	15	16	17	18	19	20	21	22	23	24	25	26	27	28	29	30	31	32	33	34
1									720575940632878929
2								720575940631577595	720575940618439825	720575940640158781
3					720575940606067628	720575940625883064	720575940617477009	720575940640661923	720575940633829331	720575940635543391	720575940612028110	720575940621260453	720575940622323440	720575940627176478
4			720575940629330537	720575940605986336	720575940623292381	720575940645348388	720575940609696963	720575940634256354	720575940630556268	720575940639962429	720575940628709628	720575940614434479	720575940630829879	720575940624709193	720575940625301799	720575940614965650
5			720575940638159582	720575940623905304	720575940635599211	720575940615872927	720575940624670443	720575940614390782	720575940623159465	720575940632961932	720575940622816332	720575940632342412	720575940625421500	720575940636414831	720575940630410487	720575940637660382
6			720575940632504168	720575940626225229		720575940624852733	720575940628596554	720575940614391038	720575940635065963	720575940607985330	720575940627999570	720575940633938713	720575940618066461	720575940618814277	720575940628055573	720575940629690575	720575940622752332	720575940631594604
7			720575940618651170	720575940622785705	720575940619218752	720575940619439936	720575940635826539	720575940618278996	720575940618176315	720575940631051515	720575940625254733	720575940627612181	720575940616978518	720575940608806492	720575940618004637	720575940620623307	720575940622298793	720575940626798338	720575940634701281
8		720575940632894535	720575940623597592	720575940621284011	720575940628898103	720575940634309401	720575940628114344	720575940627732569	720575940627535961		720575940628151300	720575940617986589	720575940639611957	720575940603718316	720575940618922309	720575940638344026	720575940637073582	720575940635730527	720575940627388029	720575940610484036	720575940638728420	720575940647081251
9	720575940630564090	720575940624425107	720575940625234068	720575940639783101	720575940609099529	720575940617739357		720575940610394436	720575940618859421	720575940621475949	720575940622201076	720575940604960992	720575940626236965	720575940634258913	720575940607368201	720575940646768675	720575940613087510	720575940636363188	720575940609347541	720575940628568650	720575940613894381	720575940614590957
10		720575940614313709		720575940620969637	720575940627580541	720575940646283886	720575940640047669	720575940629192747	720575940609694659	720575940634551452	720575940614428335			720575940623407309	720575940614570961	720575940608677724	720575940623675613	720575940618491220	720575940630144962	720575940626107696	720575940633767836	720575940641484496		720575940607738825
11		720575940625599420	720575940627854973	720575940637300621	720575940619742561	720575940620651173	720575940631319377	720575940616914482	720575940631117568	720575940620585094	720575940617536827	720575940631239747	720575940620965741	720575940628203336	720575940631471890	720575940606009446	720575940646776611	720575940609347029	720575940614365359	720575940632839394	720575940624994708	720575940630638044	720575940624024102
12		720575940632045586	720575940627430296	720575940621278401	720575940645799022	720575940625098388	720575940627703897	720575940624126954	720575940611137723	720575940631689901	720575940632264531	720575940632505903	720575940636664183	720575940612275685	720575940633515603	720575940628649237	720575940630507372	720575940628570442	720575940629320236	720575940609804612	720575940624556436	720575940620560043	720575940606382257	720575940632353351	720575940631226711	720575940629365504
13				720575940605544108	720575940642460635	720575940641261008	720575940625241843	720575940622058623	720575940627293470	720575940625682765	720575940621284006	720575940622006192	720575940629494288	720575940624231935	720575940627075912	720575940623192105	720575940632618067		720575940612367473	720575940617281373	720575940613924589	720575940624578540	720575940620406699	720575940607693442	720575940632396050		720575940623028250
14		720575940629563152	720575940620396480	720575940625464807	720575940622355973		720575940627313283	720575940617613017	720575940623793290	720575940628077762	720575940640670579	720575940614283439	720575940626144574	720575940629825274	720575940627760186	720575940626944899	720575940614095400	720575940617760861	720575940628370960	720575940613613795	720575940627883025	720575940621141851	720575940621989185	720575940622185654	720575940605786656
15				720575940653188854	720575940632634252	720575940631152847	720575940616514354	720575940645053732	720575940628561095	720575940638738035	720575940635229859	720575940618200733	720575940621597110	720575940615007399	720575940615574239	720575940636786533	720575940631575916	720575940615123858	720575940615818764	720575940630172666	720575940632914719	720575940633537505				720575940616692274
16				720575940629071771	720575940635156387	720575940613247346	720575940606024294	720575940635228579	720575940644179656	720575940625039764	720575940633375405	720575940642568864	720575940625670477	720575940613286117	720575940632075857	720575940645631524	720575940631156311	720575940629431034	720575940634973591	720575940614031614	720575940647887236	720575940639975485
17			720575940616676806	720575940620277720	720575940634391265	720575940613683427	720575940616122402		720575940650672374	720575940635232163	720575940635232931	720575940655307169	720575940619885958	720575940609638339	720575940619590104	720575940620125387	720575940618290649	720575940619753057	720575940614284463	720575940625665101	720575940645372270	720575940630315740						720575940621637033	720575940619842469
18				720575940610678392	720575940626873530	720575940636233208	720575940624939928	720575940603987390	720575940628587324	720575940635230627	720575940612298536	720575940623802564	720575940634731631	720575940635238307	720575940630752251	720575940616034246	720575940626752770		720575940654890145	720575940611716570	720575940631644178	720575940625282236		720575940609429717	720575940620818358	720575940626406087	720575940629562668	720575940638968016	720575940651798262	720575940626983882
19					720575940627260426	720575940635141795	720575940614083596	720575940627005443	720575940635224995	720575940635172003	720575940637566030	720575940617815768	720575940607211977	720575940620744257	720575940632090435	720575940626321701	720575940655029921	720575940611972302	720575940611413858	720575940620126043	720575940633965026		720575940629101386	720575940614342381	720575940627762053	720575940611510234	720575940620439209	720575940655390113		720575940614120671
20				720575940624153880	720575940621904618	720575940627146283	720575940623640653	720575940617211806	720575940625354782	720575940631954657	720575940635170211	720575940621346147	720575940622628476	720575940640701811	720575940611917977	720575940621087514	720575940626322213	720575940636668517	720575940618135872	720575940628072458	720575940638508510	720575940619636871	720575940612741338	720575940637038734		720575940627739978	720575940616371485	720575940615458060	720575940620042712	720575940628638167
21					720575940630980859	720575940633101759	720575940624418110	720575940634331503	720575940634729870	720575940610409946	720575940647341364	720575940626398922	720575940646668323		720575940627517180	720575940643664948	720575940617041553	720575940627326553	720575940631454312		720575940629102974		720575940617540667	720575940617734612	720575940619984030		720575940627817800	720575940646311476	720575940620902059	720575940629316099	720575940639597877	720575940632872396
22					720575940638062141	720575940619321965	720575940631685903	720575940640052699	720575940640538765	720575940635184547	720575940628179968	720575940617989094	720575940612375002	720575940621756276	720575940631549125	720575940622473991	720575940621866643	720575940630640847	720575940638733109	720575940622078725	720575940620058539	720575940609503189	720575940631283543	720575940630118594	720575940638521833	720575940627098923	720575940631046395	720575940622516182	720575940634276833	720575940615995398	720575940626640113
23						720575940626857065	720575940615186315	720575940626085519		720575940613009298	720575940618927451	720575940621606911	720575940627264002	720575940614732798	720575940612606899	720575940630927222	720575940607590322	720575940632696899	720575940627061022		720575940633770029	720575940628722438	720575940616178335	720575940638504425	720575940627150467	720575940624294069	720575940612826085	720575940631343813	720575940637306677	720575940635287450	720575940630197701	720575940623524451
24								720575940626575716	720575940622738696	720575940621297944	720575940620314145	720575940627511960	720575940606200352	720575940618522397	720575940637210542		720575940631497209	720575940635831647	720575940643863092	720575940623922952		720575940619299275		720575940621418155	720575940622409195	720575940616763509	720575940635365216	720575940605885286	720575940637678558	720575940633446507	720575940627407000	720575940625718605
25							720575940634330991	720575940615710431	720575940614436147	720575940616984374	720575940634331759	720575940636690551	720575940631364828		720575940638920164	720575940629172779	720575940627713532	720575940637841520	720575940643826996	720575940621204941	720575940643778612	720575940621062986		720575940612708775	720575940619290944	720575940635073131	720575940626213008	720575940623581439	720575940615992070	720575940627065899	720575940628899323	720575940639081030
26								720575940636291179		720575940629191942	720575940614578174	720575940618202013		720575940630359749	720575940631748427	720575940614276845		720575940624297608		720575940629311747	720575940605116640	720575940630288758	720575940622097012	720575940612365937	720575940606013886	720575940612338289	720575940619344438	720575940607265237	720575940614279599		720575940609758403	720575940618761243	720575940629930831	720575940618243741
27								720575940625144905	720575940621364340	720575940637170350	720575940626740068		720575940624038122	720575940620786113	720575940618481947	720575940635048811	720575940616206534	720575940620652564	720575940611541939	720575940629597169	720575940623918104	720575940605411244	720575940621571254	720575940626851831	720575940627666283	720575940621040244	720575940626316730	720575940630848460	720575940652862454	720575940621082049	720575940638494441	720575940614228530	720575940630424108	720575940617535803
28									720575940616834165		720575940626423580	720575940605254880	720575940613112598	720575940645227300	720575940627904529	720575940642792589	720575940635029399	720575940609852427	720575940642163957	720575940630431532	720575940627718738	720575940611102020	720575940608985867	720575940627685739	720575940641846747	720575940628047944	720575940655273889	720575940620320336	720575940606082750	720575940630643650	720575940645019428	720575940632957727	720575940618311398
29									720575940606185602	720575940632227897	720575940629770256	720575940661057409	720575940643439396	720575940652954870	720575940629302910	720575940639384920	720575940625397581	720575940624318135	720575940623730314	720575940621762113	720575940633224237		720575940623732991	720575940622869462	720575940626403842	720575940635470443	720575940617293529	720575940631861266	720575940630421036	720575940623822474	720575940630855735	720575940614742447	720575940609015644
30										720575940621961136	720575940628621544	720575940618582785	720575940659648641	720575940629281795	720575940643836468	720575940634313884		720575940627310697	720575940625287497	720575940610278724	720575940632702035	720575940640122421	720575940624763796	720575940615637983	720575940635582132	720575940606469250	720575940627708779	720575940617689995	720575940604213937	720575940632585287	720575940636695919	720575940627580029
31													720575940629928783	720575940637273701	720575940637280430	720575940633964770	720575940641026267	720575940620174040		720575940637778094			720575940623313677		720575940621793518	720575940642864781		720575940627784266	720575940646136686	720575940620668498	720575940615083154	720575940625066248
32														720575940629865475	720575940622905605	720575940627877960	720575940611502546	720575940628011602	720575940617056724	720575940640802904	720575940623927832		720575940626325029		720575940609034761	720575940629642907	720575940623839782	720575940623237731		720575940632216643	720575940616636940
33																720575940623334732	720575940627154178	720575940608805827	720575940629899011		720575940630910070	720575940645803630		720575940606029746	720575940618297428	720575940637665136	720575940613600227			720575940617142645		720575940642375925
34																		720575940618794141	720575940622776346	720575940632394380	720575940617195147	720575940633093459	720575940640498651	720575940640194392	720575940636965477	720575940621926753			720575940625332199	720575940624003476	720575940647636020
35																				720575940610975044		720575940620851392	720575940637838558	720575940630428716	720575940605811046	720575940624739819	720575940622534524	720575940621548370	720575940625432299
36																							720575940618044417			720575940616532492		720575940626964938	720575940621731009
37																								720575940619662646	720575940630694082				720575940621012133
