# Supplementary material for: Predicting visual function by interpreting a neuronal wiring diagram
Source: Nature. 2024 Oct 2;634(8032):113–23. doi: 10.1038/s41586-024-07953-5 (PMC11446822; doi:10.1038/s41586-024-07953-5)
Supplement: Supplementary file 4 — Mapping hexel types to a hexagonal lattice. CSV files contain assignments of relevant hexel cell types to p–q coordinates on the hexagonal lattice. The element in the pth row and qth column contains the ID of the given cell type at the (p, q) location in the hexagonal lattice. The lower right corner of each table corresponds to the dorsal direction (Methods). PDF files contain visualizations of Mi1 and Tm1 cells. Each panel shows (a) every fourth p and (b) every fourth q. [file 41586_2024_7953_MOESM4_ESM.zip › DataS2/Mi9.csv]

p/q	1	2	3	4	5	6	7	8	9	10	11	12	13	14	15	16	17	18	19	20	21	22	23	24	25	26	27	28	29	30	31	32	33	34
1									720575940608343730	720575940624139288
2							720575940642607067	720575940638154473	720575940614051821	720575940614138543	720575940622488090	720575940655474593	720575940616052842
3						720575940628865028	720575940624754156	720575940616278028	720575940631925349	720575940618273600	720575940615357649	720575940622379990	720575940628235249	720575940630263746	720575940615195615
4				720575940634649826	720575940633340627	720575940622110332	720575940632410642	720575940632729647	720575940629396554	720575940607621980	720575940628372167	720575940631112663	720575940617814326	720575940616958806	720575940627247930	720575940618189371
5			720575940622791885	720575940639894947	720575940624547051		720575940632245807	720575940634661274	720575940636436472	720575940631503887	720575940610163918	720575940613838317	720575940611725006	720575940616906508	720575940621149805	720575940627246937	720575940620775407	720575940623789712
6		720575940615118442	720575940634781536	720575940623455612	720575940627585929	720575940634828569	720575940632819148	720575940635114687	720575940608951509	720575940636749167	720575940626184067	720575940624782316	720575940626511132	720575940619699316	720575940626798966	720575940615291772	720575940607279452	720575940632689433	720575940612483826
7		720575940612924074	720575940628615529		720575940624930485	720575940629387014	720575940622353065	720575940619153462	720575940610713134	720575940623102600	720575940626901348	720575940655819937	720575940629762554	720575940620105301	720575940646255726	720575940626898038	720575940629641978	720575940629726039	720575940615457660	720575940632236956
8		720575940617251723	720575940630640128	720575940645393006	720575940614390481	720575940614906774	720575940636051563	720575940640430720	720575940629061847	720575940613559471	720575940630142991	720575940601598892	720575940640353920	720575940623105767	720575940614717438	720575940648575364	720575940633216047	720575940628019906	720575940618625349	720575940611706830	720575940625409831	720575940615688258
9	720575940614431890	720575940622527871	720575940620955526	720575940606652960	720575940617505510	720575940630932475	720575940646693428	720575940609608201	720575940625267092	720575940633365535	720575940622644300	720575940600782252	720575940623222808	720575940622032628	720575940628671488	720575940612129211	720575940625637868	720575940628363228	720575940624918932	720575940620263640	720575940619302127	720575940642082523	720575940647424900
10		720575940646098979	720575940627064595	720575940622922701	720575940629261553	720575940614181538	720575940610277188	720575940630298471	720575940635946095	720575940618066406	720575940606430310	720575940622780853	720575940632421663	720575940632661388	720575940630421303	720575940612078267	720575940618398155	720575940619231341	720575940614607558	720575940627101302	720575940631840587	720575940629811582	720575940612740069	720575940617378388
11	720575940620570027		720575940644817006	720575940630943319	720575940623058712	720575940608302172	720575940617223124	720575940640120142	720575940628962639	720575940626453762	720575940638349534	720575940626199994	720575940626710300	720575940614008360	720575940628868603	720575940623461000	720575940608002326	720575940610085582	720575940620851695	720575940615758809	720575940627175286	720575940627176310	720575940608334770	720575940635202711	720575940638975054
12		720575940630026199	720575940615739298	720575940624443319	720575940631159660	720575940627190035	720575940622096154	720575940623330318	720575940625636903	720575940612031090	720575940638331364	720575940615158959	720575940640121216	720575940617733817	720575940620703659	720575940608026390	720575940623704061	720575940625972016	720575940633084717	720575940623898760	720575940627174262	720575940612188017	720575940611734734	720575940622487322	720575940630549114	720575940620265607
13		720575940627281513	720575940627174277	720575940623712973	720575940611478734	720575940635423386	720575940628881145	720575940610049433	720575940605952945	720575940628808235	720575940612437234	720575940627212561	720575940621335899	720575940613117554	720575940638068096	720575940634636895	720575940617209980	720575940624401034	720575940627913237		720575940614609831	720575940624684316	720575940620704171	720575940628557211	720575940620151489	720575940628180298	720575940628790544
14		720575940633409107	720575940605851838	720575940626308113	720575940624914155	720575940637375600	720575940619122036	720575940620674287	720575940629080731	720575940608731403	720575940625826960	720575940629937399	720575940621573473	720575940641164507	720575940621127700	720575940607523350	720575940654545825	720575940620063947	720575940632342063	720575940615946171	720575940623547628	720575940629587791	720575940630920332	720575940636347790	720575940623750986		720575940643823924
15			720575940632092300	720575940642495885	720575940623140607	720575940627731801	720575940609235298	720575940628256103	720575940631569464	720575940625809040	720575940609270027	720575940612403626	720575940619765414	720575940619569880	720575940610904878	720575940612443926	720575940638726116	720575940627177334	720575940624159415	720575940634878350	720575940637292901	720575940639753917
16			720575940616265659	720575940629841274	720575940614932626	720575940618395229	720575940631896376	720575940622017008	720575940621290923	720575940610662264	720575940615226274	720575940621712152	720575940612675225	720575940626830723	720575940631381263	720575940632344618	720575940631185401	720575940618080285	720575940627159926	720575940623522857	720575940624215221			720575940620669400	720575940621865569		720575940611627474	720575940627809960	720575940617399769
17			720575940617186777	720575940627131005	720575940637569933	720575940629301442	720575940632103480	720575940618204573	720575940614650791	720575940626140730	720575940628158407	720575940623653256	720575940622457164	720575940634832028	720575940637651312	720575940629427260	720575940629271056	720575940652015862	720575940631945908	720575940634331128	720575940634332953				720575940630420162	720575940630769090	720575940628545643
18				720575940634607968	720575940605806624	720575940611966613	720575940615720095	720575940621708129	720575940632554925	720575940632254545	720575940619565214	720575940620759322	720575940628301830	720575940631418617	720575940613986479	720575940630901835	720575940635834975	720575940630848579	720575940630382188	720575940620326896		720575940641943771			720575940624458791		720575940618150813	720575940612761842		720575940617617849
19				720575940628814083	720575940637373254	720575940620172885	720575940629331817	720575940612705253	720575940620092660	720575940621997172	720575940631796537	720575940621622908	720575940622800788	720575940627536259	720575940618999350	720575940645997620	720575940622690954	720575940614310627	720575940604698633		720575940616124895	720575940608247426	720575940623938659	720575940630060119		720575940624161719	720575940630180711	720575940619760433	720575940628276674	720575940614675454	720575940630373623
20					720575940614682258	720575940636468855	720575940630542295	720575940618143060	720575940638158989	720575940616380347	720575940654680993	720575940632131921	720575940619293819	720575940633262817	720575940607218780	720575940603472608	720575940626484026	720575940605186225	720575940633052836	720575940645704983	720575940633584076					720575940623264611	720575940637789662		720575940626032119	720575940633884205	720575940609390805
21					720575940639929944	720575940622713814	720575940637578893	720575940614983611	720575940637483661	720575940623986951	720575940622089310	720575940615223146	720575940627406867	720575940631392825	720575940616756948	720575940625544732	720575940632823009	720575940627482374	720575940621760422	720575940630894700	720575940646537582	720575940626802224			720575940607354754	720575940622718166	720575940625471223	720575940619149366	720575940633903661	720575940635329016	720575940624933905	720575940608908483
22					720575940621451466	720575940626402125	720575940637620621	720575940621700080	720575940620368775	720575940626993426	720575940633131162	720575940621988961	720575940614930107	720575940619363544	720575940629986295	720575940625418426	720575940614824098	720575940606363778		720575940610161365	720575940628582385	720575940637618862		720575940605959358	720575940628021576	720575940644211912	720575940608827913	720575940607317634	720575940613036822	720575940620728256	720575940638959167	720575940638981198
23						720575940624578567	720575940616824859	720575940629057040	720575940622977123	720575940631833171	720575940635824503	720575940623316749	720575940610273348	720575940634221025	720575940626543747	720575940626951178	720575940631800120	720575940616864571	720575940635171263		720575940618545638		720575940635704215	720575940623464524		720575940609900612	720575940625739085	720575940638323940	720575940610680746	720575940610968838	720575940628230396	720575940624706452	720575940615611148
24							720575940622616649	720575940621247329	720575940630547420	720575940633443103	720575940639549312	720575940618875805	720575940612951154	720575940604692070	720575940611741390	720575940616131340	720575940644583204	720575940639047487	720575940635411374	720575940625394320	720575940625674428	720575940612798899	720575940613906802	720575940610702946		720575940610956550	720575940635082091	720575940627289993	720575940625635074	720575940620619358	720575940635029785	720575940627556126	720575940622807066
25							720575940609354179	720575940619895679	720575940627903994	720575940635980890	720575940637342534	720575940629423415	720575940614784117		720575940622228318	720575940626765412	720575940622981193	720575940624623911	720575940650618870	720575940624775159	720575940613876787		720575940628930407	720575940633357649	720575940615145366	720575940608337842	720575940617732537	720575940610881912	720575940633869794	720575940614743080	720575940623618598	720575940620555781	720575940610721604
26							720575940626207761	720575940620049064	720575940610725934	720575940622720169	720575940620569582	720575940626678060		720575940627243308	720575940607858889	720575940628730128	720575940627804945	720575940619339537	720575940614593489	720575940641730189	720575940637024367		720575940607908700	720575940611424462	720575940620017937	720575940621971327	720575940625010407	720575940612730920	720575940627065930	720575940629868226	720575940621337153	720575940624162229	720575940620913243
27								720575940627179675	720575940645097251	720575940629276613	720575940635760632	720575940609042012	720575940618862400	720575940614394577	720575940610203460	720575940629101840	720575940640367925	720575940629420618	720575940621526710	720575940633255379	720575940630144812	720575940613225750	720575940624287211	720575940619766033		720575940641633499	720575940629175375	720575940631587090	720575940633724863	720575940618894494	720575940625552280	720575940644087496	720575940615434562	720575940631613637
28									720575940619576998	720575940624632578	720575940626863050	720575940626606522	720575940631620318	720575940618697967	720575940617258452	720575940614052136	720575940608039090	720575940620704608	720575940608906249	720575940629183311	720575940632824780	720575940618128129	720575940614505937	720575940608188338	720575940627429397	720575940646325614	720575940624783653	720575940627213437	720575940614907538	720575940628432583	720575940620636177	720575940612894613	720575940624417771	720575940623338313
29									720575940660238465	720575940622067494	720575940619152811	720575940611659377	720575940627246380	720575940616511686	720575940626998316	720575940612257551	720575940632700364	720575940624615659	720575940616255500	720575940659972737	720575940632999469	720575940630582492	720575940638560740	720575940637351598	720575940624171528	720575940625237321	720575940620652882	720575940622329491	720575940623606724	720575940630941691	720575940618071953	720575940623679684	720575940606663014
30										720575940625052348	720575940624644277	720575940626384134	720575940611701312	720575940629312855	720575940627146554	720575940610184049	720575940638574936	720575940630797911	720575940642889613	720575940627179389	720575940607294473	720575940610006738	720575940631250639	720575940620861778	720575940635112729	720575940632159289	720575940622305449	720575940629036331	720575940604891680	720575940614721534		720575940623261976	720575940619567774
31												720575940624811139	720575940630010425	720575940620613103	720575940617666264	720575940623400684	720575940631023980	720575940632738897		720575940610807650	720575940620833106	720575940642464397	720575940629819547		720575940639423541	720575940629694970	720575940630828150	720575940614115247	720575940630813890	720575940623157016	720575940630758764	720575940632395233	720575940613599914
32														720575940626089260	720575940628664571	720575940632908883	720575940616475393	720575940623644942	720575940631764561	720575940612917362	720575940617422646	720575940645110039	720575940616497214	720575940616930902	720575940620673670	720575940630364727	720575940614116575	720575940641643483	720575940638796102	720575940630795148	720575940616926779
33																	720575940620179476	720575940630877689	720575940638253028		720575940633235551	720575940613981480	720575940610582084	720575940615775647	720575940610291268	720575940640307827	720575940627806986	720575940639755829	720575940615981886	720575940630258806	720575940614051635	720575940617821657
34																		720575940633704287	720575940603295200	720575940631958339	720575940635001566	720575940625994756	720575940627941704	720575940632934030	720575940617731377	720575940614693374	720575940619069758	720575940617998804	720575940614829986	720575940615740940	720575940625215420	720575940629683279
35																				720575940637929816	720575940655097505	720575940620090957	720575940639901501	720575940610198596	720575940631247831	720575940638230244	720575940620115029	720575940631257964	720575940631440441	720575940606578208	720575940631083471
36																						720575940627921018	720575940612695525	720575940636556358	720575940633726862	720575940626565890	720575940612464370	720575940619299311	720575940629013547
37																								720575940618686285	720575940632559582		720575940610375748	720575940634994527
