# Supplementary material for: Predicting visual function by interpreting a neuronal wiring diagram
Source: Nature. 2024 Oct 2;634(8032):113–23. doi: 10.1038/s41586-024-07953-5 (PMC11446822; doi:10.1038/s41586-024-07953-5)
Supplement: Supplementary file 4 — Mapping hexel types to a hexagonal lattice. CSV files contain assignments of relevant hexel cell types to p–q coordinates on the hexagonal lattice. The element in the pth row and qth column contains the ID of the given cell type at the (p, q) location in the hexagonal lattice. The lower right corner of each table corresponds to the dorsal direction (Methods). PDF files contain visualizations of Mi1 and Tm1 cells. Each panel shows (a) every fourth p and (b) every fourth q. [file 41586_2024_7953_MOESM4_ESM.zip › DataS2/L3.csv]

p/q	1	2	3	4	5	6	7	8	9	10	11	12	13	14	15	16	17	18	19	20	21	22	23	24	25	26	27	28	29	30	31	32	33	34
1									720575940624374212	720575940632229930
2							720575940607513730	720575940621563713	720575940617222237	720575940605686462	720575940618170949	720575940623162623	720575940625228828
3				720575940632400971		720575940646108014	720575940638682458	720575940613915567	720575940612488089	720575940617312729	720575940635260511	720575940631509753	720575940618038612	720575940627176222	720575940643709344
4			720575940622516556	720575940627201380	720575940615981206	720575940619152549	720575940624107460	720575940627870345	720575940635653812	720575940624255671	720575940637046903	720575940622733277	720575940626588700	720575940615681938	720575940632065231	720575940625309116
5			720575940623234729	720575940655977889	720575940614277357	720575940625032947	720575940622578526	720575940645156631	720575940624561589	720575940649887609	720575940623559175	720575940625113068	720575940626784152	720575940617304379	720575940620271239	720575940619625118	720575940621648880	720575940637029744
6		720575940621700973		720575940632740127	720575940627384709	720575940617582941	720575940626948185	720575940623097121	720575940622678742	720575940660306305	720575940618194617	720575940628289413	720575940638570974	720575940618772416	720575940621554864	720575940620364965	720575940612464882	720575940622411340	720575940614567917
7		720575940620949089		720575940621985520	720575940622502388	720575940633470116	720575940617027909	720575940616570299	720575940652611062	720575940631144143	720575940645381742	720575940612487630	720575940635295083	720575940613304291	720575940618028545	720575940625992496	720575940621560240	720575940627401561	720575940621793371	720575940609391113
8	720575940615543975	720575940628819459	720575940622591709	720575940618324697	720575940622338428	720575940627328018	720575940608387442	720575940623543187	720575940624276405	720575940626348350	720575940647422596	720575940615151446	720575940627997592		720575940624194707	720575940660377729	720575940631885895	720575940639182313	720575940629973698		720575940606095462	720575940618607188
9	720575940617363673	720575940620199444	720575940635046574	720575940604889568	720575940614643454	720575940620724417	720575940605268140	720575940623637981	720575940622384041	720575940623511532	720575940660107649	720575940627937301		720575940639028058	720575940615141782	720575940632777420	720575940631550539	720575940623666835	720575940630545367	720575940631403023	720575940632902739	720575940647188532	720575940614901098
10	720575940647354659	720575940632590540	720575940624809480	720575940629579851	720575940629436519	720575940628566858	720575940608846275	720575940623583882	720575940624218549	720575940621789445	720575940624105098	720575940634132380	720575940630218358	720575940625492301	720575940623638666	720575940619300766	720575940613847249	720575940628068546	720575940611493347	720575940619082478	720575940635314795	720575940620492880	720575940613684205	720575940622189948
11	720575940617720550	720575940630204286	720575940638136154	720575940615693218	720575940625624869	720575940624496969	720575940624158903	720575940625217294	720575940625028536	720575940625484621	720575940630131706	720575940624121269	720575940613776365	720575940624486909	720575940636987767	720575940612871338	720575940618173341	720575940616803513	720575940613032598	720575940623804157	720575940624208391	720575940615507167	720575940614234258	720575940625539111	720575940616070250
12		720575940622267370	720575940635138723	720575940622119518	720575940621345857	720575940612374737	720575940621543028	720575940628077640	720575940632397327	720575940615125910	720575940645127447	720575940635674872	720575940632981293	720575940634730521	720575940628535083	720575940626822960	720575940635757560	720575940627317002	720575940620332167	720575940622702344	720575940617128593	720575940628486761	720575940614172847	720575940612289890	720575940623428829	720575940632489645
13		720575940631599311	720575940624585959	720575940608684811	720575940623379592	720575940625021683	720575940626428615	720575940613680194	720575940622986535	720575940633042989	720575940627544658	720575940609738435	720575940632640312	720575940624142118	720575940622526708	720575940628533351	720575940605586622	720575940639398453	720575940622498889	720575940612715175	720575940619345221	720575940620327303	720575940621925108	720575940635254367	720575940616318988
14		720575940626919623	720575940614442658	720575940627063448	720575940623589770	720575940622493769	720575940631130850	720575940660133249	720575940612452978	720575940627662138	720575940630154999	720575940637251502	720575940632409903	720575940626690704	720575940632029241	720575940624874727	720575940620337799	720575940631570007	720575940612502514	720575940621004885	720575940644276424	720575940628167305	720575940607638723	720575940617409083
15			720575940621267316	720575940629871063	720575940621765620	720575940613909544	720575940642421493	720575940617360955	720575940607392898	720575940634222873	720575940617746105	720575940635247267	720575940609411849	720575940628058440	720575940647662388	720575940634695520	720575940621665974	720575940617675961	720575940608509276	720575940628082793	720575940631393554	720575940628627456	720575940614680210					720575940624291464
16			720575940623007159	720575940636440677	720575940628597135	720575940633603680	720575940623557815	720575940631206967	720575940626427847	720575940625865008	720575940616543291	720575940614911394	720575940626630658	720575940626345293	720575940605273772	720575940620910612	720575940628226310	720575940636654254	720575940622779998	720575940637494494	720575940608163849	720575940622674189		720575940615071122	720575940620235456
17			720575940627577105	720575940632172113	720575940628324112	720575940624748948	720575940623331208	720575940652603126	720575940611576526	720575940660346241	720575940605345410		720575940625062653	720575940620343175	720575940626387044	720575940621766260	720575940628246088	720575940620369243	720575940619728007	720575940646547235	720575940623568324	720575940616406284	720575940614307299	720575940620752464	720575940624388331	720575940630516862	720575940624256999	720575940623057386	720575940623487927
18				720575940631095095	720575940613538223	720575940618069531	720575940631602447	720575940623375692	720575940627979909	720575940635270751	720575940607963826		720575940639895203	720575940613087766	720575940618039197	720575940626805604	720575940644772900	720575940616798813	720575940623494438	720575940627464329	720575940646916404	720575940621891617	720575940630024464	720575940618961624	720575940633023202		720575940620059631	720575940615402463	720575940641713909	720575940626009893
19				720575940636720558		720575940620706543	720575940621396718	720575940644150324	720575940647063428	720575940626914960	720575940638490714	720575940613646545	720575940620458305	720575940625955646	720575940623677993	720575940646632324		720575940622672349	720575940628534549		720575940623140755	720575940610839620		720575940622485748	720575940639213631	720575940635789943	720575940616075570	720575940621943557	720575940621397089	720575940633437357	720575940633892179
20					720575940628323856	720575940611525582	720575940632178316	720575940631378959	720575940627477050	720575940623881924	720575940632306962	720575940614289361	720575940639378485	720575940607284610	720575940611260821	720575940627416552	720575940622472959	720575940634800888	720575940620629697		720575940634176537	720575940617655014	720575940627966218	720575940609896405	720575940621320052	720575940614020527	720575940613189994	720575940627220099	720575940650823289	720575940617811293	720575940621955354
21					720575940632334127	720575940630503639	720575940619992240	720575940627318794	720575940636583269	720575940622591446	720575940615134870	720575940610609362	720575940629869059	720575940628179196	720575940620206529	720575940634178751	720575940626136862	720575940624446652	720575940622614277		720575940631639627	720575940619012510	720575940618324037	720575940625849232	720575940612580761	720575940628460548	720575940618721364	720575940629535217	720575940621445808	720575940644067232	720575940628460785	720575940630295034
22					720575940622352972	720575940618294744	720575940623297318	720575940616280763	720575940629357415	720575940628870782	720575940633989995	720575940615699306	720575940642551515	720575940623586756	720575940605763040	720575940632671336	720575940615983846	720575940634102241	720575940627846404	720575940618375569	720575940618140699	720575940646005539		720575940606608002	720575940627855000	720575940623214861	720575940626376188	720575940623327231	720575940626024122	720575940618985541	720575940607648178	720575940616155458
23						720575940632547615	720575940623294088	720575940628661135	720575940646990388	720575940615151190	720575940629937516	720575940609494741	720575940625365996	720575940606489702		720575940628215378		720575940627019326	720575940630243252	720575940641780621	720575940636935494	720575940621161933	720575940638541278	720575940606158514	720575940626863229	720575940633382752	720575940623125577	720575940621502068	720575940630983767	720575940622515839	720575940624298643	720575940629009155	720575940614121699
24						720575940608253788	720575940630066176		720575940623799699	720575940634444439			720575940616967180		720575940619679552	720575940628128649		720575940632452626		720575940620637776		720575940630299855	720575940636090223	720575940637506014	720575940641257973	720575940619047169	720575940628661391	720575940625337933	720575940642382477	720575940626613178	720575940618393413	720575940640643901	720575940619933611
25								720575940609607435	720575940626035789	720575940613032854	720575940635283903		720575940635567979	720575940605762528		720575940622108225	720575940628920316	720575940619982238	720575940636721775	720575940612345038	720575940620103558	720575940621062474	720575940643777844	720575940629270778	720575940633656365	720575940612306867	720575940617748881	720575940639291718	720575940640913571	720575940624264009	720575940630998359	720575940625539082	720575940618490651
26									720575940631499562	720575940628044154		720575940656012193		720575940627746393	720575940633646637		720575940610664601	720575940606554558	720575940647651892	720575940635962559	720575940644478880		720575940627823381	720575940626912787	720575940610708600	720575940629379834	720575940611377926	720575940627406930	720575940621371574	720575940629426475	720575940614103347	720575940612083057	720575940626380730
27								720575940629899307	720575940624649452	720575940627832392	720575940630627706	720575940646073879			720575940632495585	720575940620517803	720575940645569572	720575940632958946			720575940629929039	720575940631433027	720575940620744430	720575940621155905	720575940611059012	720575940622501449	720575940617184315	720575940625315709	720575940624433300	720575940608906179	720575940632433100	720575940626934141	720575940633084499	720575940628709894
28									720575940634270931	720575940652492278	720575940631467001	720575940606586982		720575940626985554	720575940629070747	720575940623009050		720575940623392904	720575940627334525	720575940623277667	720575940633352100	720575940627905566	720575940637114743	720575940645807726	720575940626005136	720575940653540513	720575940615915974	720575940640540112	720575940655612833	720575940627206915	720575940637615838	720575940627685397	720575940629019398	720575940617114461
29									720575940627160339	720575940638672454	720575940623227016	720575940612010865	720575940626672906	720575940654887329	720575940625858803	720575940625442960	720575940609905476	720575940630746220	720575940628964849	720575940626915715	720575940619137819	720575940612717461	720575940618936221	720575940641045888	720575940624109704	720575940608573707	720575940618871297	720575940631477315	720575940652489718	720575940620584721	720575940627832263	720575940631324175	720575940631712331
30										720575940631325497	720575940624335880	720575940642277773	720575940627966333	720575940613154739	720575940611279566	720575940606723164		720575940626081724	720575940661118593	720575940638926938	720575940628084873	720575940621838830	720575940627935058	720575940617994811	720575940628260368	720575940619123483		720575940622761949	720575940614219518	720575940620804434	720575940626974986	720575940616218015	720575940622475248	720575940622503412
31												720575940615065922	720575940618947230	720575940625971642	720575940623830822	720575940632700243	720575940613818134	720575940628710933			720575940622203312		720575940628323461	720575940612399822			720575940630975313	720575940645487127	720575940654764961	720575940621676422	720575940627055749	720575940633877293	720575940642079477
32														720575940615883067	720575940618919003	720575940624961806				720575940621670127	720575940612771697	720575940613378986		720575940627179786			720575940634267548	720575940620692562	720575940633385043	720575940622275542	720575940624229629	720575940646092567	720575940625104904
33																720575940643548468	720575940640211571	720575940610692676	720575940619667732		720575940648528772	720575940612075618		720575940620608853	720575940630499319	720575940633306323	720575940638336326	720575940611667349	720575940619081198	720575940621925364	720575940634161634
34																			720575940638099689	720575940629064188	720575940640653144	720575940619076987	720575940615323857	720575940612875121	720575940610535410	720575940632748883	720575940625408048	720575940639184701	720575940644030920			720575940629916571
35																				720575940621265780	720575940630434048	720575940609928971	720575940608597084	720575940640429008	720575940631869783	720575940634627042	720575940624222472	720575940616798732	720575940627785605
36																						720575940633263277	720575940617373585	720575940617653204	720575940632815917		720575940628760848	720575940630470348
37																								720575940617720806		720575940627210810
