# Supplementary material for: Predicting visual function by interpreting a neuronal wiring diagram
Source: Nature. 2024 Oct 2;634(8032):113–23. doi: 10.1038/s41586-024-07953-5 (PMC11446822; doi:10.1038/s41586-024-07953-5)
Supplement: Supplementary file 4 — Mapping hexel types to a hexagonal lattice. CSV files contain assignments of relevant hexel cell types to p–q coordinates on the hexagonal lattice. The element in the pth row and qth column contains the ID of the given cell type at the (p, q) location in the hexagonal lattice. The lower right corner of each table corresponds to the dorsal direction (Methods). PDF files contain visualizations of Mi1 and Tm1 cells. Each panel shows (a) every fourth p and (b) every fourth q. [file 41586_2024_7953_MOESM4_ESM.zip › DataS2/L2.csv]

p/q	1	2	3	4	5	6	7	8	9	10	11	12	13	14	15	16	17	18	19	20	21	22	23	24	25	26	27	28	29	30	31	32	33	34
1									720575940648480388	720575940605907586
2							720575940609805269	720575940629182055	720575940630700281	720575940613728674	720575940626578521	720575940643830984	720575940612105329
3					720575940608087474	720575940624176787	720575940628001149	720575940645491748	720575940623241727	720575940645329774	720575940622571269	720575940647377955	720575940616470982	720575940636123755	720575940615918146
4			720575940616751755	720575940621195941	720575940621702497	720575940628153914	720575940605169580	720575940605662142	720575940620778587	720575940617818342	720575940630037751	720575940634880663	720575940636098923	720575940620035638	720575940623835389	720575940635565152
5			720575940618327089	720575940643901344	720575940626843236	720575940634433180	720575940647574324	720575940618046465	720575940605162668	720575940627416339	720575940618231124	720575940628399121	720575940634900631	720575940614526673	720575940638817087	720575940612437454	720575940621699873	720575940607227010
6		720575940630229095	720575940627781272	720575940622963461	720575940626197434	720575940627291198	720575940614807954	720575940624868024	720575940637951551	720575940632448616	720575940632087367	720575940620034974	720575940627942675	720575940610204228	720575940625066423	720575940625969712	720575940613354098	720575940623347336	720575940636338283
7			720575940629280617	720575940626591490	720575940640139598	720575940618171878	720575940615549250	720575940623220957	720575940612648817	720575940623452307	720575940642756493	720575940630323834	720575940625061117	720575940632754488	720575940646592035	720575940640108120	720575940622880244	720575940613531109	720575940620899019	720575940623976291
8		720575940619322539	720575940635037358	720575940627830801	720575940628770472	720575940623911448	720575940605833662	720575940633581516	720575940628552520		720575940631841080	720575940624889870	720575940625626092	720575940628086149	720575940622067828	720575940628661647	720575940624798717	720575940619330496	720575940627511177	720575940623130025	720575940637293943	720575940621218881
9	720575940617199547	720575940619786955	720575940634167833	720575940627131710	720575940627035932	720575940616312898	720575940625139640	720575940617259963	720575940628136714	720575940621409371	720575940629966848	720575940628001352	720575940630866681	720575940630159611	720575940608161410	720575940652739062	720575940625814932	720575940629873018	720575940624115859	720575940633611980	720575940631152492	720575940626595530	720575940622728157
10	720575940640249934	720575940637296013	720575940637220494	720575940626813072	720575940635576160	720575940608093106	720575940628343685	720575940632162883	720575940618454621	720575940628032082	720575940632350994	720575940638707940	720575940621817441	720575940623650857	720575940626837379	720575940621908720	720575940624303300	720575940614578538	720575940638914276	720575940616589766	720575940633139503	720575940628402258	720575940620384597	720575940637755310
11	720575940612822421	720575940622659798	720575940626250954	720575940622329626	720575940609061641	720575940630228327	720575940639824499	720575940616991371	720575940635833791	720575940633440813	720575940616287711	720575940626784304	720575940619763358	720575940621215103	720575940619065373	720575940620767937	720575940631235692	720575940618238425	720575940637415902	720575940629023740	720575940626095504	720575940625609196	720575940632988755	720575940605822654	720575940605817958
12		720575940628741638	720575940620907600	720575940614760367	720575940629023228	720575940633246125	720575940620889803	720575940635265699	720575940641618896	720575940641169536	720575940623889642	720575940620466768	720575940626997434	720575940628014991	720575940626417485	720575940615790197	720575940605091104	720575940627304841	720575940633002065	720575940629350730	720575940623968400	720575940621616112	720575940615446270	720575940623549661	720575940634435775	720575940642058971
13		720575940627097290	720575940644212640	720575940630195559	720575940620707916	720575940631124729	720575940625236232	720575940647946804	720575940639616189	720575940626091597	720575940620744664	720575940645401124	720575940626813328	720575940630637050	720575940620264289	720575940639720637	720575940613209002	720575940620574190	720575940616468383	720575940611708565	720575940647152419	720575940630964540	720575940644892360	720575940632871737	720575940634694496		720575940631095552
14		720575940638263518	720575940617543892	720575940623496486	720575940633996973	720575940630210092	720575940626003600	720575940628635409	720575940634283545	720575940623137535	720575940627485461	720575940645337454	720575940626024496	720575940628345733	720575940615552423	720575940627818001	720575940632072296	720575940629681411	720575940604910508	720575940644714275	720575940613039530	720575940609412617	720575940635361375	720575940647137844	720575940621479918
15			720575940626141221	720575940628284426	720575940632456463	720575940614855976	720575940632494184	720575940621309349	720575940630805778	720575940626950181	720575940627857278	720575940640863360	720575940614108566	720575940617194379	720575940630873548	720575940643779528	720575940639648334	720575940642998413	720575940618547269	720575940639016051	720575940640073806	720575940617462233				720575940627383044
16			720575940634949567	720575940635245212	720575940627518227	720575940637545038	720575940628363602	720575940627504015	720575940635565920	720575940624080787	720575940624143821	720575940627291291	720575940611760994	720575940635091993	720575940618366109	720575940619142966	720575940627211292	720575940620324774	720575940611913170	720575940622353023	720575940630049947	720575940621705897		720575940628223802	720575940625150285
17			720575940636690094	720575940626886544	720575940622955525	720575940639234621	720575940628742662	720575940660372609	720575940608822539	720575940640134077	720575940614855464	720575940625822820	720575940623964969	720575940615679906	720575940625120585	720575940632956371	720575940618477753	720575940618067161	720575940628782185	720575940627556690	720575940609328853	720575940621971126	720575940611414574	720575940621944496	720575940619030853		720575940616988884	720575940653342966	720575940614383535
18				720575940623705368	720575940621407726	720575940655214241	720575940624991496	720575940631564306	720575940647894068	720575940605364396	720575940632949218	720575940606762418	720575940631718819	720575940628644507	720575940624145432	720575940647104291	720575940610325038	720575940624538662	720575940655871393	720575940624187575	720575940624506293	720575940621089115	720575940624227366	720575940626764746	720575940623312391	720575940628134021	720575940643251104	720575940621711041	720575940645486103	720575940617947675
19				720575940620920429	720575940613372402	720575940628116392	720575940645172247	720575940621250113	720575940625101240	720575940618449031	720575940618470996	720575940618476317	720575940618289113	720575940644518167	720575940613183923	720575940614654175	720575940640202557	720575940623537373	720575940631647063	720575940635530687	720575940634322583	720575940605402284	720575940621830220	720575940628994054	720575940626763210	720575940611964330	720575940616865083	720575940607521458	720575940625769037	720575940620608305	720575940628885251
20				720575940630925911	720575940629995386	720575940616039647	720575940625060327	720575940629466983	720575940622017121	720575940627686226	720575940627828746	720575940626769957	720575940660952449	720575940629125084	720575940619642021	720575940625807388	720575940629010356	720575940624135704	720575940634217114	720575940630863104	720575940645578532	720575940622126945	720575940620903662	720575940631507275	720575940605871974	720575940616865339	720575940623871978	720575940634024403	720575940638842345	720575940612959146	720575940628742396
21					720575940606063537	720575940630213120	720575940613558501	720575940628656401	720575940641661429	720575940626812560	720575940615759682	720575940621901165	720575940627303524	720575940628884606	720575940655593889	720575940630123351	720575940618933451	720575940614557663	720575940616780731	720575940628034058	720575940614200722	720575940633162567	720575940622939869	720575940617567325	720575940618188893	720575940621286168	720575940623348067	720575940618431069	720575940620582168	720575940622787805	720575940637097847	720575940630281078
22					720575940641524443	720575940621900141	720575940622599685	720575940620313685	720575940629037355	720575940627973754	720575940645007895	720575940636250292	720575940621643457	720575940629022972	720575940636065588	720575940639020122	720575940622005601	720575940611994066	720575940621102677	720575940623073427	720575940606778123	720575940611313966	720575940636562031	720575940629154310	720575940610210372	720575940627099179	720575940627166564	720575940612012714	720575940626545158	720575940626356557	720575940623145959	720575940605353760
23						720575940614698034	720575940617249141	720575940613560549	720575940617863517	720575940618068198	720575940620939979	720575940639473280	720575940616222879	720575940620223326	720575940621292992	720575940627715764	720575940631613743	720575940625987256	720575940633679955	720575940647428643	720575940606811657	720575940629099719	720575940620474673	720575940614965502	720575940639847795	720575940630545274	720575940626172035	720575940612909226	720575940618212432	720575940606016288	720575940607829122	720575940626796377	720575940617261910
24						720575940612998258	720575940613323762	720575940635002137	720575940625274772	720575940622006881	720575940613706818	720575940615805855	720575940622005857	720575940628220682	720575940625347220	720575940620229236	720575940621289236	720575940623621414	720575940622173790	720575940644555168	720575940637314405	720575940620740822	720575940620734544	720575940627747082	720575940612708010	720575940633448147	720575940626784560	720575940625755576	720575940640266584	720575940607219669	720575940618313762	720575940632454969	720575940618782021
25							720575940613511141	720575940631431439	720575940625066935	720575940620724160	720575940609358603	720575940627459642	720575940606568126		720575940639344693	720575940616158530	720575940611568248	720575940606640928	720575940622715653	720575940617655626	720575940614755295	720575940616307284	720575940630065720	720575940621093547	720575940612977834	720575940621682102	720575940615787330	720575940629290256	720575940631124224	720575940623275278	720575940623282893	720575940623990152	720575940628606026
26							720575940624459559	720575940609625045	720575940632315467	720575940630987991	720575940615366050	720575940614758311		720575940628975690	720575940625282488	720575940628160004	720575940613866098	720575940622074790	720575940633606052	720575940628262738	720575940614959628	720575940640507533	720575940643642932	720575940625075453	720575940617630301	720575940622000054	720575940638529087	720575940613623449	720575940630862843	720575940620118864	720575940614200115	720575940627335549	720575940621601389	720575940630115454
27								720575940624302921	720575940622434072	720575940625897404	720575940628915688	720575940626880144	720575940621716207	720575940624155829	720575940617044018	720575940625549292	720575940626564426	720575940605546208	720575940624468809	720575940616593221	720575940613459314	720575940623172632	720575940626023568	720575940629149015	720575940629367114	720575940615804817	720575940628880646	720575940615018402	720575940637864819	720575940627786769	720575940632998957	720575940622221948	720575940623924429	720575940631836503
28									720575940639447741	720575940628140565	720575940653734049	720575940627290686	720575940611215970	720575940625527276	720575940632766372	720575940624958951	720575940624043007	720575940623441151	720575940645102372	720575940625590460	720575940627326978	720575940617293398	720575940632505898	720575940633817569	720575940624446650	720575940614869922	720575940633290321	720575940624364952	720575940614743007	720575940628238824	720575940612930582	720575940628642759	720575940606782300	720575940641317328
29									720575940626785840	720575940624505382	720575940623112925	720575940634238690	720575940612966422	720575940629051651	720575940634797212	720575940613935400	720575940617175710	720575940620672704	720575940637125495	720575940630015055	720575940629396841	720575940625514023	720575940620491712	720575940613865586	720575940645667438	720575940620941038	720575940615078034	720575940638139738	720575940638197850	720575940642090459	720575940638334697	720575940633170515	720575940621656158
30										720575940638788585	720575940637327686	720575940627363870	720575940626097296	720575940627265176	720575940606286001	720575940621645238	720575940606543490	720575940623253068	720575940612196194	720575940639236836	720575940616982614	720575940629706343	720575940612970262	720575940623173921	720575940631151324	720575940633829933	720575940621013185	720575940632485457	720575940620778516	720575940620203870	720575940627572099	720575940632828068	720575940623159209
31												720575940628113655	720575940626726704	720575940639886755	720575940624793673	720575940623272035	720575940627468821	720575940626380365		720575940629980163	720575940631388534	720575940618278868	720575940617822438		720575940624487108	720575940633137711	720575940621243007	720575940626997604	720575940605827174	720575940625104568	720575940620724306	720575940618654528	720575940631085783
32														720575940632587428	720575940624882108	720575940626299710	720575940607810505	720575940617401601	720575940621391715	720575940613675030	720575940632306706	720575940632811880	720575940611206008	720575940637748446	720575940613980712	720575940620691538	720575940631969099	720575940629222087	720575940630516983	720575940620716114	720575940637236336
33																720575940642039693	720575940608559964	720575940621683951	720575940613711894		720575940605701036	720575940626014734	720575940618274489	720575940635925855	720575940640301440	720575940644552096	720575940621096813	720575940615444222	720575940636216500	720575940624952051	720575940624052715	720575940611201486
34																		720575940631463528	720575940611853522	720575940612198513	720575940617281141	720575940620086277	720575940625864530	720575940620490661	720575940636357231	720575940611833208	720575940639429190	720575940625650151	720575940614293288	720575940605573088	720575940634796954	720575940620521777
35																				720575940625141029	720575940619256222	720575940624835476	720575940614336209	720575940607856818	720575940621546066	720575940629588752	720575940628230135	720575940627370302	720575940630061467
36																						720575940621907700	720575940629033003	720575940624957529	720575940638348095	720575940614856488	720575940624288136	720575940617297467	720575940619948854
37																								720575940629902608	720575940629916176		720575940624382442	720575940625625236	720575940659743105
