# Supplementary material for: Predicting visual function by interpreting a neuronal wiring diagram
Source: Nature. 2024 Oct 2;634(8032):113–23. doi: 10.1038/s41586-024-07953-5 (PMC11446822; doi:10.1038/s41586-024-07953-5)
Supplement: Supplementary file 4 — Mapping hexel types to a hexagonal lattice. CSV files contain assignments of relevant hexel cell types to p–q coordinates on the hexagonal lattice. The element in the pth row and qth column contains the ID of the given cell type at the (p, q) location in the hexagonal lattice. The lower right corner of each table corresponds to the dorsal direction (Methods). PDF files contain visualizations of Mi1 and Tm1 cells. Each panel shows (a) every fourth p and (b) every fourth q. [file 41586_2024_7953_MOESM4_ESM.zip › DataS2/L1.csv]

p/q	1	2	3	4	5	6	7	8	9	10	11	12	13	14	15	16	17	18	19	20	21	22	23	24	25	26	27	28	29	30	31	32	33	34
1								720575940629176875	720575940630681538	720575940647577140
2						720575940626814782	720575940640162613	720575940617263221	720575940623441373	720575940614937494	720575940632455272	720575940626652874	720575940614548655
3				720575940628302735	720575940640409203	720575940640299325	720575940632054546	720575940612637809	720575940612641649	720575940605541822	720575940620602960	720575940613506162	720575940631211382	720575940628426408
4			720575940612647025		720575940631990826	720575940611660498	720575940632452456	720575940628410792	720575940634924444	720575940628453448	720575940613504882	720575940628593384		720575940623910919	720575940637157232	720575940630712190
5			720575940628279183	720575940640408435	720575940640403827	720575940626651338	720575940631298809	720575940628582888	720575940628311098	720575940631869738	720575940628586728	720575940632457320	720575940620320472	720575940628859408	720575940615257767	720575940622021146	720575940619416113	720575940626706576
6		720575940634395618	720575940628316945	720575940648243076	720575940618867796	720575940612019150	720575940632754060	720575940640399987	720575940622609669	720575940636552184	720575940612680817	720575940633252812	720575940638054000	720575940622808745	720575940623092044	720575940634827671	720575940630706681	720575940631565817	720575940629755774
7		720575940621055141	720575940628018565	720575940621546688	720575940640400243	720575940637533870	720575940612765462	720575940628430248	720575940613513842	720575940628594408	720575940632060946	720575940625058568	720575940628187450	720575940637260389	720575940621304001	720575940630785730	720575940621153702	720575940638525150	720575940624869117	720575940618338961
8	720575940616960699	720575940628558084	720575940634324961	720575940625059336	720575940617262453	720575940631201142	720575940633663917	720575940628936747	720575940633136209	720575940613516054	720575940613906147	720575940649784185	720575940629531639	720575940631796175	720575940626820964	720575940623555780	720575940614027951	720575940633771684	720575940614371490	720575940630820879	720575940629775863	720575940624779959
9	720575940640420771	720575940646131566	720575940615204862	720575940648243588	720575940613513330	720575940613515798	720575940628594664	720575940625623795	720575940613905891	720575940623791543	720575940631840824	720575940628099154	720575940636991918	720575940610982242	720575940605032364	720575940623304230	720575940627686942	720575940625023475	720575940610032579	720575940635011996	720575940623664664	720575940629995087	720575940621217601
10	720575940645945111	720575940613200307	720575940627533854	720575940625376660	720575940609440210	720575940640411507	720575940648240260	720575940621052069	720575940624931768	720575940620513158	720575940631307769	720575940624004095	720575940624792051	720575940627856200	720575940614504342	720575940618460229	720575940620548289	720575940623441449	720575940621766566	720575940628090387	720575940636273520	720575940608522761	720575940620598181	720575940615432866
11	720575940611796690	720575940609398539	720575940604747953	720575940614760111	720575940631007488	720575940648239492	720575940610081987	720575940647580468	720575940635819199	720575940619070366	720575940646305827	720575940624183690	720575940616853772	720575940625043856	720575940627107605	720575940638806854	720575940621449893	720575940630702585	720575940625161230	720575940625696270	720575940640405667	720575940622705946	720575940623686792	720575940640144768	720575940653597174
12		720575940628630248	720575940625807859	720575940605948332	720575940614765487	720575940618379554	720575940623829197	720575940628454728	720575940618992798	720575940624391146	720575940636107615	720575940630710009	720575940632187407	720575940636006751	720575940623349128	720575940606273056	720575940622011357	720575940627244165	720575940627143098	720575940621340080	720575940610632494	720575940636027290	720575940627489874	720575940618499141	720575940624225789	720575940612448790
13		720575940607560370	720575940641361360	720575940606364262	720575940612526997	720575940640218446	720575940620354008	720575940622986279	720575940607807177	720575940627013406	720575940638398278	720575940620862829	720575940633441996	720575940622760584	720575940630986959	720575940632976159	720575940627309394	720575940626993338	720575940624102397	720575940627197194	720575940616324767	720575940630252764	720575940616355670	720575940614959144	720575940621145716	720575940622404212	720575940618442726
14		720575940626925754	720575940631553111	720575940635637951	720575940627731837	720575940618608029	720575940639655997	720575940628695751	720575940624616486	720575940626691984	720575940636656997	720575940622242684	720575940611509198	720575940626733699	720575940638456798	720575940618463813	720575940616241339	720575940638004457	720575940628686864	720575940638767423	720575940625968016	720575940624101117	720575940626683834	720575940611758741	720575940624026762	720575940638737085	720575940613435363
15			720575940627998739	720575940625407380	720575940620350680	720575940631279119	720575940622564869	720575940623313080	720575940618044116	720575940628208384	720575940613506582	720575940621563072	720575940625293901	720575940611508942	720575940625652272	720575940641512656	720575940618922653	720575940631787577	720575940620811758	720575940627026705	720575940622351228	720575940626922302	720575940628279610	720575940628679400			720575940616971788	720575940612733667
16			720575940628118440	720575940624002601	720575940635639743	720575940645377828	720575940634850495	720575940624391914	720575940637666734	720575940630314839	720575940627402633	720575940608226261	720575940634252700	720575940640407128	720575940611508686	720575940630042679	720575940609591817	720575940622837272	720575940630733330	720575940622762120	720575940614971944	720575940624863783		720575940621717441		720575940639828339	720575940624416403	720575940610656046	720575940623075610
17			720575940656058785	720575940632084239	720575940609405963	720575940637518510	720575940611749233	720575940631022807	720575940627095378	720575940630243626	720575940623125735	720575940632699715	720575940615385403	720575940631019607	720575940623448614	720575940623907533	720575940618596731	720575940617112321	720575940619831710	720575940636482734	720575940627775253	720575940615205087	720575940624948553	720575940619056413	720575940636112747		720575940613632114	720575940627084132	720575940631156781
18				720575940630539511	720575940610731076	720575940635639999	720575940620755366	720575940620141317	720575940622446227	720575940654966945	720575940629790506	720575940634193815	720575940639337781	720575940623699946	720575940636892590	720575940630784055	720575940623142349	720575940630747452	720575940632183115	720575940632680100	720575940624160196	720575940618573888	720575940616129642	720575940623449368	720575940619692965	720575940613662834	720575940640687861	720575940637639908	720575940612661683	720575940605153708
19				720575940621234859	720575940638721001	720575940639675480	720575940628680977	720575940624484843	720575940627648019	720575940614283304	720575940622513481	720575940621690236	720575940618854228	720575940623537043	720575940612646642	720575940632304146	720575940628806824	720575940625585812	720575940636086414	720575940644925038	720575940608181515	720575940622564476	720575940624414472	720575940631268140	720575940629936027	720575940622451197	720575940622641321	720575940624133424	720575940628691655	720575940614549394	720575940624769800
20				720575940614016749	720575940630540023	720575940633914579	720575940622437885	720575940627285147	720575940620399740	720575940616413469	720575940627039006	720575940617225118	720575940639453774	720575940629153623	720575940606406530	720575940635249775	720575940623532426	720575940637932400	720575940621343252	720575940623364988	720575940631433167	720575940631966777	720575940618843702	720575940608144050	720575940623570141	720575940640555635	720575940622489727	720575940622836521	720575940614340758	720575940621014465	720575940615650271
21					720575940605747902	720575940614750102	720575940625750320		720575940629867599	720575940624826343	720575940616616053	720575940619149982	720575940624815847	720575940614775954	720575940625330931	720575940623521003	720575940622892947	720575940617734976	720575940606253489	720575940621193456	720575940624293578	720575940644883479	720575940634490594	720575940626470146	720575940634176668	720575940637938409	720575940624617450	720575940616665915	720575940606524802	720575940612753557	720575940618322617	720575940605330022
22					720575940658842497	720575940630591084	720575940612325299	720575940632654440	720575940630422466	720575940612277454	720575940645458542	720575940635696120	720575940613532133	720575940616116330	720575940617330772	720575940639115608	720575940641671888	720575940619341447	720575940636303728	720575940622397940	720575940623688653	720575940631735121	720575940626833957	720575940628171407	720575940621010196	720575940613377945	720575940616323999	720575940638067782	720575940629507279	720575940624217323	720575940621003611	720575940608177330
23						720575940636727726	720575940632667987	720575940620402853	720575940620206983	720575940638053348	720575940627838024	720575940621905729	720575940618737748	720575940636117359	720575940607755721	720575940647261987	720575940626919882	720575940607674754	720575940629649411	720575940606810889	720575940621032384	720575940612777434	720575940635645279	720575940624825271	720575940620457813	720575940624703792	720575940637549486	720575940637490266	720575940628519665	720575940622342689	720575940631757624	720575940612595349	720575940624054310
24						720575940633800930	720575940631113815	720575940630186907	720575940607493065	720575940631269963	720575940628148873	720575940639062350	720575940632659364	720575940605621862	720575940642512603	720575940626974297	720575940609746187	720575940627505241	720575940617961309	720575940622638106	720575940623606296	720575940623061735	720575940611517048	720575940620847124	720575940647679028	720575940633452575	720575940624372263	720575940617855537	720575940627423251	720575940628912683	720575940647109764	720575940620344792	720575940620224785
25							720575940628616209	720575940639113405	720575940632928593	720575940620346840	720575940614875176	720575940628769768	720575940632281359	720575940618408166	720575940638053744	720575940647118883	720575940626281790	720575940610206403	720575940615226770	720575940621288216	720575940623578260	720575940631730402	720575940641517008	720575940614275299	720575940634797724	720575940641623515	720575940612867045	720575940629278726	720575940626709029	720575940630959704	720575940611088482	720575940620344280	720575940616277826
26							720575940631339535	720575940629972076	720575940625258219	720575940629500521	720575940615853206	720575940620103509	720575940639339709	720575940612654771	720575940617537117	720575940610106692	720575940625798332	720575940605376224	720575940632005674	720575940623606040	720575940619699183	720575940641654480	720575940640038333	720575940627707529	720575940614123491	720575940616225247	720575940614527725	720575940613927139	720575940618704182	720575940620772369	720575940629998071	720575940628229509	720575940628480840	720575940605423532
27								720575940623394440	720575940619592102	720575940623927304	720575940607001801	720575940629995308	720575940627322122	720575940623137868	720575940652575222	720575940621391297	720575940618753088	720575940631261911	720575940636361140	720575940634199778	720575940627819338	720575940624334532	720575940630498942	720575940629039100	720575940618427015	720575940616781766	720575940628885547	720575940632804664	720575940635607220	720575940622106534	720575940660156545	720575940623435533	720575940631121152	720575940612955098
28									720575940620647407	720575940629723006	720575940630089115	720575940636805733	720575940640609187	720575940627633384	720575940636928631	720575940617012678	720575940631894815	720575940625933901	720575940623527059	720575940614592175	720575940627737481	720575940620711115	720575940627203843	720575940628893937	720575940612349363	720575940632696889	720575940620787182	720575940624233715	720575940609729035	720575940628855595	720575940623631850	720575940625550996	720575940620343256	720575940633647789
29									720575940628703720	720575940628400149	720575940605774014	720575940622266025	720575940633568924	720575940628037257	720575940629888043	720575940634583959	720575940610684586	720575940618896197	720575940642565851	720575940638818623	720575940636124084	720575940631278031	720575940636619621	720575940614574511	720575940639579206	720575940617338683	720575940626150448	720575940638254825	720575940626353916	720575940605633714	720575940625803620	720575940613977325	720575940630726108	720575940633067079
30										720575940642036187	720575940625587484	720575940643788960	720575940631300664	720575940628753640	720575940627241747	720575940620385556	720575940628546759	720575940624885687	720575940627601753	720575940634203603	720575940627311491	720575940633296804	720575940622788702	720575940635205783	720575940631839140	720575940632003640	720575940634332697	720575940606798537	720575940613877151	720575940632256081	720575940624244818	720575940632521064	720575940635862264	720575940619702848
31												720575940613580269	720575940607194546	720575940620316632	720575940615795871	720575940630610302	720575940634104019	720575940636561838	720575940633188689	720575940606631014	720575940635803802	720575940631086636	720575940637773486	720575940620827156	720575940642334965	720575940623993783	720575940620007919	720575940618200788	720575940614077491	720575940624677012	720575940617948500	720575940625627372	720575940625919928
32														720575940643577198	720575940624202739	720575940622127088		720575940640153216	720575940627126458	720575940608164994	720575940602857696	720575940608063106	720575940633194287	720575940632260623	720575940606552422	720575940626967448	720575940615389034	720575940612819370	720575940623403196	720575940635493999	720575940627743400	720575940640502435	720575940632408847
33																720575940637450974	720575940638574662	720575940612306382	720575940609480459	720575940618430609	720575940622269445	720575940612877937	720575940643006349	720575940626661168	720575940625339261	720575940627633412	720575940609900100	720575940620234375	720575940629703015	720575940642630619	720575940618679579	720575940632771757
34																		720575940633013807	720575940622892056	720575940633313444	720575940639636046	720575940621277318	720575940637164151	720575940619833723	720575940643811488	720575940616364866	720575940637602990	720575940633026980	720575940615370407	720575940621610587	720575940632362809	720575940626932682
35																				720575940642781236	720575940619890512	720575940621692251	720575940621765876	720575940625738544	720575940627848841	720575940622100464	720575940613894883	720575940623488477	720575940633870125	720575940642385397	720575940622870004
36																						720575940639427699	720575940629871319	720575940654732193	720575940661120385	720575940620875741	720575940615631884	720575940633518381	720575940628968444	720575940631955653
37																								720575940615054186	720575940611397218		720575940625973692	720575940638951002	720575940653065462
