# Supplementary material for: Predicting visual function by interpreting a neuronal wiring diagram
Source: Nature. 2024 Oct 2;634(8032):113–23. doi: 10.1038/s41586-024-07953-5 (PMC11446822; doi:10.1038/s41586-024-07953-5)
Supplement: Supplementary file 5 — CRF and ERF predictions for individual Dm3 cells. The CRF is predicted for each target cell by mapping the top five monosynaptic pathways from hexel source types to the target Dm3 type. The ERF is predicted using disynaptic pathways that pass through the top ten intermediary types (ranking from Extended Data Fig. 7). As a set of disynaptic pathways passes from multiple hexel source types through each intermediary to the target, for brevity only one representative starting from a single hexel type is shown, the pathway in the set with maximal strength (red line, Extended Data Fig. 7). The centre of the Tm1–Dm3 CRF (Methods) is indicated by the cyan star, to aid comparison of locations across maps. Next to each map are the maximum and sum over all hexels, in units of 0.01%. In the last panel, all ellipse approximations are shown together for comparison, scaled up by ×3 relative to maps. The dashed ellipse approximates the Tm1–Dm3 CRF, and scale bars indicate one lattice constant and p and q axes. Each file name contains the ID of the target cell in v783. [file 41586_2024_7953_MOESM5_ESM.zip]

Archive with 2,562 entries (2,558 files):
- DataS3/
- __MACOSX/._DataS3
- DataS3/.DS_Store
- __MACOSX/DataS3/._.DS_Store
- DataS3/Dm3p/
- __MACOSX/DataS3/._Dm3p
- DataS3/Dm3q/
- __MACOSX/DataS3/._Dm3q
- DataS3/Dm3v/
- __MACOSX/DataS3/._Dm3v
- DataS3/Dm3p/720575940620989934.pdf
- __MACOSX/DataS3/Dm3p/._720575940620989934.pdf
- DataS3/Dm3p/720575940627046787.pdf
- __MACOSX/DataS3/Dm3p/._720575940627046787.pdf
- DataS3/Dm3p/720575940629956652.pdf
- __MACOSX/DataS3/Dm3p/._720575940629956652.pdf
- DataS3/Dm3p/720575940614062186.pdf
- __MACOSX/DataS3/Dm3p/._720575940614062186.pdf
- DataS3/Dm3p/720575940629881644.pdf
- __MACOSX/DataS3/Dm3p/._720575940629881644.pdf
- DataS3/Dm3p/720575940614127155.pdf
- __MACOSX/DataS3/Dm3p/._720575940614127155.pdf
- DataS3/Dm3p/720575940616620556.pdf
- __MACOSX/DataS3/Dm3p/._720575940616620556.pdf
- DataS3/Dm3p/720575940624974631.pdf
- __MACOSX/DataS3/Dm3p/._720575940624974631.pdf
- DataS3/Dm3p/720575940620787904.pdf
- __MACOSX/DataS3/Dm3p/._720575940620787904.pdf
- DataS3/Dm3p/720575940623075533.pdf
- __MACOSX/DataS3/Dm3p/._720575940623075533.pdf
- DataS3/Dm3p/720575940641662260.pdf
- __MACOSX/DataS3/Dm3p/._720575940641662260.pdf
- DataS3/Dm3p/720575940631090962.pdf
- __MACOSX/DataS3/Dm3p/._720575940631090962.pdf
- DataS3/Dm3p/720575940630442044.pdf
- __MACOSX/DataS3/Dm3p/._720575940630442044.pdf
- DataS3/Dm3p/720575940623771283.pdf
- __MACOSX/DataS3/Dm3p/._720575940623771283.pdf
- DataS3/Dm3p/720575940649813113.pdf
- __MACOSX/DataS3/Dm3p/._720575940649813113.pdf
- DataS3/Dm3p/720575940632234527.pdf
- __MACOSX/DataS3/Dm3p/._720575940632234527.pdf
- DataS3/Dm3p/720575940629853306.pdf
- __MACOSX/DataS3/Dm3p/._720575940629853306.pdf
- DataS3/Dm3p/720575940627319165.pdf
- __MACOSX/DataS3/Dm3p/._720575940627319165.pdf
- DataS3/Dm3p/720575940622783843.pdf
- __MACOSX/DataS3/Dm3p/._720575940622783843.pdf
- DataS3/Dm3p/720575940622038256.pdf
- __MACOSX/DataS3/Dm3p/._720575940622038256.pdf
- DataS3/Dm3p/720575940629299791.pdf
- __MACOSX/DataS3/Dm3p/._720575940629299791.pdf
- DataS3/Dm3p/720575940615559804.pdf
- __MACOSX/DataS3/Dm3p/._720575940615559804.pdf
- DataS3/Dm3p/720575940615337439.pdf
- __MACOSX/DataS3/Dm3p/._720575940615337439.pdf
- DataS3/Dm3p/720575940624107498.pdf
- __MACOSX/DataS3/Dm3p/._720575940624107498.pdf
- DataS3/Dm3p/720575940609424174.pdf
- __MACOSX/DataS3/Dm3p/._720575940609424174.pdf
- DataS3/Dm3p/720575940615119783.pdf
- __MACOSX/DataS3/Dm3p/._720575940615119783.pdf
- DataS3/Dm3p/720575940619867245.pdf
- __MACOSX/DataS3/Dm3p/._720575940619867245.pdf
- DataS3/Dm3p/720575940628109589.pdf
- __MACOSX/DataS3/Dm3p/._720575940628109589.pdf
- DataS3/Dm3p/720575940608940636.pdf
- __MACOSX/DataS3/Dm3p/._720575940608940636.pdf
- DataS3/Dm3p/720575940610381380.pdf
- __MACOSX/DataS3/Dm3p/._720575940610381380.pdf
- DataS3/Dm3p/720575940617641531.pdf
- __MACOSX/DataS3/Dm3p/._720575940617641531.pdf
- DataS3/Dm3p/720575940640477648.pdf
- __MACOSX/DataS3/Dm3p/._720575940640477648.pdf
- DataS3/Dm3p/720575940661197953.pdf
- __MACOSX/DataS3/Dm3p/._720575940661197953.pdf
- DataS3/Dm3p/720575940621395165.pdf
- __MACOSX/DataS3/Dm3p/._720575940621395165.pdf
- DataS3/Dm3p/720575940625301581.pdf
- __MACOSX/DataS3/Dm3p/._720575940625301581.pdf
- DataS3/Dm3p/720575940615555178.pdf
- __MACOSX/DataS3/Dm3p/._720575940615555178.pdf
- DataS3/Dm3p/720575940621601268.pdf
- __MACOSX/DataS3/Dm3p/._720575940621601268.pdf
- DataS3/Dm3p/720575940620612101.pdf
- __MACOSX/DataS3/Dm3p/._720575940620612101.pdf
- DataS3/Dm3p/720575940637641182.pdf
- __MACOSX/DataS3/Dm3p/._720575940637641182.pdf
- DataS3/Dm3p/720575940626898746.pdf
- __MACOSX/DataS3/Dm3p/._720575940626898746.pdf
- DataS3/Dm3p/720575940631295080.pdf
- __MACOSX/DataS3/Dm3p/._720575940631295080.pdf
- DataS3/Dm3p/720575940614709190.pdf
- __MACOSX/DataS3/Dm3p/._720575940614709190.pdf
- DataS3/Dm3p/720575940612471447.pdf
- __MACOSX/DataS3/Dm3p/._720575940612471447.pdf
- DataS3/Dm3p/720575940628159431.pdf
- __MACOSX/DataS3/Dm3p/._720575940628159431.pdf
- DataS3/Dm3p/720575940620930395.pdf
- __MACOSX/DataS3/Dm3p/._720575940620930395.pdf
- DataS3/Dm3p/720575940621925658.pdf
- __MACOSX/DataS3/Dm3p/._720575940621925658.pdf
- DataS3/Dm3p/720575940650830457.pdf
- __MACOSX/DataS3/Dm3p/._720575940650830457.pdf
- DataS3/Dm3p/720575940638813510.pdf
- __MACOSX/DataS3/Dm3p/._720575940638813510.pdf
- DataS3/Dm3p/720575940636037006.pdf
- __MACOSX/DataS3/Dm3p/._720575940636037006.pdf
- DataS3/Dm3p/720575940628450378.pdf
- __MACOSX/DataS3/Dm3p/._720575940628450378.pdf
- DataS3/Dm3p/720575940636526302.pdf
- __MACOSX/DataS3/Dm3p/._720575940636526302.pdf
- DataS3/Dm3p/720575940626077261.pdf
- __MACOSX/DataS3/Dm3p/._720575940626077261.pdf
- DataS3/Dm3p/720575940632895263.pdf
- __MACOSX/DataS3/Dm3p/._720575940632895263.pdf
- DataS3/Dm3p/720575940618549021.pdf
- __MACOSX/DataS3/Dm3p/._720575940618549021.pdf
- DataS3/Dm3p/720575940613621043.pdf
- __MACOSX/DataS3/Dm3p/._720575940613621043.pdf
- DataS3/Dm3p/720575940616227033.pdf
- __MACOSX/DataS3/Dm3p/._720575940616227033.pdf
- DataS3/Dm3p/720575940635848884.pdf
- __MACOSX/DataS3/Dm3p/._720575940635848884.pdf
- DataS3/Dm3p/720575940645065672.pdf
- __MACOSX/DataS3/Dm3p/._720575940645065672.pdf
- DataS3/Dm3p/720575940626908803.pdf
- __MACOSX/DataS3/Dm3p/._720575940626908803.pdf
- DataS3/Dm3p/720575940608495708.pdf
- __MACOSX/DataS3/Dm3p/._720575940608495708.pdf
- DataS3/Dm3p/720575940620800848.pdf
- __MACOSX/DataS3/Dm3p/._720575940620800848.pdf
- DataS3/Dm3p/720575940626621898.pdf
- __MACOSX/DataS3/Dm3p/._720575940626621898.pdf
- DataS3/Dm3p/720575940621229702.pdf
- __MACOSX/DataS3/Dm3p/._720575940621229702.pdf
- DataS3/Dm3p/720575940618153275.pdf
- __MACOSX/DataS3/Dm3p/._720575940618153275.pdf
- DataS3/Dm3p/720575940609825237.pdf
- __MACOSX/DataS3/Dm3p/._720575940609825237.pdf
- DataS3/Dm3p/720575940620000203.pdf
- __MACOSX/DataS3/Dm3p/._720575940620000203.pdf
- DataS3/Dm3p/720575940633085523.pdf
- __MACOSX/DataS3/Dm3p/._720575940633085523.pdf
- DataS3/Dm3p/720575940633066323.pdf
- __MACOSX/DataS3/Dm3p/._720575940633066323.pdf
- DataS3/Dm3p/720575940628923727.pdf
- __MACOSX/DataS3/Dm3p/._720575940628923727.pdf
- DataS3/Dm3p/720575940631765546.pdf
- __MACOSX/DataS3/Dm3p/._720575940631765546.pdf
- DataS3/Dm3p/720575940616387646.pdf
- __MACOSX/DataS3/Dm3p/._720575940616387646.pdf
- DataS3/Dm3p/720575940628974864.pdf
- __MACOSX/DataS3/Dm3p/._720575940628974864.pdf
- DataS3/Dm3p/720575940629107462.pdf
- __MACOSX/DataS3/Dm3p/._720575940629107462.pdf
- DataS3/Dm3p/720575940617795362.pdf
- __MACOSX/DataS3/Dm3p/._720575940617795362.pdf
- DataS3/Dm3p/720575940636989838.pdf
- __MACOSX/DataS3/Dm3p/._720575940636989838.pdf
- DataS3/Dm3p/720575940626598718.pdf
- __MACOSX/DataS3/Dm3p/._720575940626598718.pdf
- DataS3/Dm3p/720575940611286501.pdf
- __MACOSX/DataS3/Dm3p/._720575940611286501.pdf
- DataS3/Dm3p/720575940641476916.pdf
- __MACOSX/DataS3/Dm3p/._720575940641476916.pdf
- DataS3/Dm3p/720575940621679937.pdf
- __MACOSX/DataS3/Dm3p/._720575940621679937.pdf
- DataS3/Dm3p/720575940605138860.pdf
- __MACOSX/DataS3/Dm3p/._720575940605138860.pdf
- DataS3/Dm3p/720575940630047247.pdf
- __MACOSX/DataS3/Dm3p/._720575940630047247.pdf
- DataS3/Dm3p/720575940607205298.pdf
- __MACOSX/DataS3/Dm3p/._720575940607205298.pdf
- DataS3/Dm3p/720575940607970994.pdf
- __MACOSX/DataS3/Dm3p/._720575940607970994.pdf
- DataS3/Dm3p/720575940621830669.pdf
- __MACOSX/DataS3/Dm3p/._720575940621830669.pdf
- DataS3/Dm3p/720575940630126652.pdf
- __MACOSX/DataS3/Dm3p/._720575940630126652.pdf
- DataS3/Dm3p/720575940655830689.pdf
- __MACOSX/DataS3/Dm3p/._720575940655830689.pdf
- DataS3/Dm3p/720575940635491758.pdf
- __MACOSX/DataS3/Dm3p/._720575940635491758.pdf
- DataS3/Dm3p/720575940616898758.pdf
- __MACOSX/DataS3/Dm3p/._720575940616898758.pdf
- DataS3/Dm3p/720575940612191346.pdf
- __MACOSX/DataS3/Dm3p/._720575940612191346.pdf
- DataS3/Dm3p/720575940617864409.pdf
- __MACOSX/DataS3/Dm3p/._720575940617864409.pdf
- DataS3/Dm3p/720575940628030536.pdf
- __MACOSX/DataS3/Dm3p/._720575940628030536.pdf
- DataS3/Dm3p/720575940607749298.pdf
- __MACOSX/DataS3/Dm3p/._720575940607749298.pdf
- DataS3/Dm3p/720575940644037024.pdf
- __MACOSX/DataS3/Dm3p/._720575940644037024.pdf
- DataS3/Dm3p/720575940626171011.pdf
- __MACOSX/DataS3/Dm3p/._720575940626171011.pdf
- DataS3/Dm3p/720575940625700685.pdf
- __MACOSX/DataS3/Dm3p/._720575940625700685.pdf
- DataS3/Dm3p/720575940623978122.pdf
- __MACOSX/DataS3/Dm3p/._720575940623978122.pdf
- DataS3/Dm3p/720575940612375483.pdf
- __MACOSX/DataS3/Dm3p/._720575940612375483.pdf
- DataS3/Dm3p/720575940643604772.pdf
- __MACOSX/DataS3/Dm3p/._720575940643604772.pdf
- DataS3/Dm3p/720575940637031566.pdf
- __MACOSX/DataS3/Dm3p/._720575940637031566.pdf
- DataS3/Dm3p/720575940616669557.pdf
- __MACOSX/DataS3/Dm3p/._720575940616669557.pdf
- DataS3/Dm3p/720575940632400609.pdf
- __MACOSX/DataS3/Dm3p/._720575940632400609.pdf
- DataS3/Dm3p/720575940605123701.pdf
- __MACOSX/DataS3/Dm3p/._720575940605123701.pdf
- DataS3/Dm3p/720575940636881527.pdf
- __MACOSX/DataS3/Dm3p/._720575940636881527.pdf
- DataS3/Dm3p/720575940630544183.pdf
- __MACOSX/DataS3/Dm3p/._720575940630544183.pdf
- DataS3/Dm3p/720575940620903201.pdf
- __MACOSX/DataS3/Dm3p/._720575940620903201.pdf
- DataS3/Dm3p/720575940626449354.pdf
- __MACOSX/DataS3/Dm3p/._720575940626449354.pdf
- DataS3/Dm3p/720575940633330861.pdf
- __MACOSX/DataS3/Dm3p/._720575940633330861.pdf
- DataS3/Dm3p/720575940620594085.pdf
- __MACOSX/DataS3/Dm3p/._720575940620594085.pdf
- DataS3/Dm3p/720575940620613620.pdf
- __MACOSX/DataS3/Dm3p/._720575940620613620.pdf
- DataS3/Dm3p/720575940630344695.pdf
- __MACOSX/DataS3/Dm3p/._720575940630344695.pdf
- DataS3/Dm3p/720575940630111610.pdf
- __MACOSX/DataS3/Dm3p/._720575940630111610.pdf
- DataS3/Dm3p/720575940623982058.pdf
- __MACOSX/DataS3/Dm3p/._720575940623982058.pdf
- DataS3/Dm3p/720575940633050334.pdf
- __MACOSX/DataS3/Dm3p/._720575940633050334.pdf
- DataS3/Dm3p/720575940631301989.pdf
- __MACOSX/DataS3/Dm3p/._720575940631301989.pdf
- DataS3/Dm3p/720575940660095105.pdf
- __MACOSX/DataS3/Dm3p/._720575940660095105.pdf
- DataS3/Dm3p/720575940631698191.pdf
- __MACOSX/DataS3/Dm3p/._720575940631698191.pdf
- DataS3/Dm3p/720575940615993606.pdf
- __MACOSX/DataS3/Dm3p/._720575940615993606.pdf
- DataS3/Dm3p/720575940612547045.pdf
- __MACOSX/DataS3/Dm3p/._720575940612547045.pdf
- DataS3/Dm3p/720575940619586580.pdf
- __MACOSX/DataS3/Dm3p/._720575940619586580.pdf
- DataS3/Dm3p/720575940620440411.pdf
- __MACOSX/DataS3/Dm3p/._720575940620440411.pdf
- DataS3/Dm3p/720575940620046283.pdf
- __MACOSX/DataS3/Dm3p/._720575940620046283.pdf
- DataS3/Dm3p/720575940623505421.pdf
- __MACOSX/DataS3/Dm3p/._720575940623505421.pdf
- DataS3/Dm3p/720575940624759816.pdf
- __MACOSX/DataS3/Dm3p/._720575940624759816.pdf
- DataS3/Dm3p/720575940634276065.pdf
- __MACOSX/DataS3/Dm3p/._720575940634276065.pdf
- DataS3/Dm3p/720575940633572799.pdf
- __MACOSX/DataS3/Dm3p/._720575940633572799.pdf
- DataS3/Dm3p/720575940604665009.pdf
- __MACOSX/DataS3/Dm3p/._720575940604665009.pdf
- DataS3/Dm3p/720575940639642685.pdf
- __MACOSX/DataS3/Dm3p/._720575940639642685.pdf
- DataS3/Dm3p/720575940612294293.pdf
- __MACOSX/DataS3/Dm3p/._720575940612294293.pdf
- DataS3/Dm3p/720575940634999403.pdf
- __MACOSX/DataS3/Dm3p/._720575940634999403.pdf
- DataS3/Dm3p/720575940644397728.pdf
- __MACOSX/DataS3/Dm3p/._720575940644397728.pdf
- DataS3/Dm3p/720575940613482902.pdf
- __MACOSX/DataS3/Dm3p/._720575940613482902.pdf
- DataS3/Dm3p/720575940630499031.pdf
- __MACOSX/DataS3/Dm3p/._720575940630499031.pdf
- DataS3/Dm3p/720575940644077472.pdf
- __MACOSX/DataS3/Dm3p/._720575940644077472.pdf
- DataS3/Dm3p/720575940639469144.pdf
- __MACOSX/DataS3/Dm3p/._720575940639469144.pdf
- DataS3/Dm3p/720575940629291782.pdf
- __MACOSX/DataS3/Dm3p/._720575940629291782.pdf
- DataS3/Dm3p/720575940624488712.pdf
- __MACOSX/DataS3/Dm3p/._720575940624488712.pdf
- DataS3/Dm3p/720575940629372419.pdf
- __MACOSX/DataS3/Dm3p/._720575940629372419.pdf
- DataS3/Dm3p/720575940644056480.pdf
- __MACOSX/DataS3/Dm3p/._720575940644056480.pdf
- DataS3/Dm3p/720575940634760087.pdf
- __MACOSX/DataS3/Dm3p/._720575940634760087.pdf
- DataS3/Dm3p/720575940620243536.pdf
- __MACOSX/DataS3/Dm3p/._720575940620243536.pdf
- DataS3/Dm3p/720575940634689180.pdf
- __MACOSX/DataS3/Dm3p/._720575940634689180.pdf
- DataS3/Dm3p/720575940617363897.pdf
- __MACOSX/DataS3/Dm3p/._720575940617363897.pdf
- DataS3/Dm3p/720575940620985003.pdf
- __MACOSX/DataS3/Dm3p/._720575940620985003.pdf
- DataS3/Dm3p/720575940622580348.pdf
- __MACOSX/DataS3/Dm3p/._720575940622580348.pdf
- DataS3/Dm3p/720575940615549334.pdf
- __MACOSX/DataS3/Dm3p/._720575940615549334.pdf
[truncated: 2,262 more entries]
