# Supplementary material for: Predicting visual function by interpreting a neuronal wiring diagram
Source: Nature. 2024 Oct 2;634(8032):113–23. doi: 10.1038/s41586-024-07953-5 (PMC11446822; doi:10.1038/s41586-024-07953-5)
Supplement: Supplementary file 6 — CRF and ERF predictions for individual TmY4 and TmY9 cells. Analogous to Supplementary Data 3, but for TmY target types. Shown are the top four monosynaptic pathways, the strongest pathway passing through each of the top ten intermediary types (ranking from Extended Data Fig. 7), and the trisynaptic pathway Tm1–TmY–Dm3–TmY (see the section entitled Prediction of spatial normalization). [file 41586_2024_7953_MOESM6_ESM.zip]

Archive with 1,156 entries (1,152 files):
- DataS4/
- __MACOSX/._DataS4
- DataS4/.DS_Store
- __MACOSX/DataS4/._.DS_Store
- DataS4/TmY4/
- __MACOSX/DataS4/._TmY4
- DataS4/TmY9q/
- __MACOSX/DataS4/._TmY9q
- DataS4/TmY9qΓèÑ/
- __MACOSX/DataS4/._TmY9qΓèÑ
- DataS4/TmY4/720575940623015827.pdf
- __MACOSX/DataS4/TmY4/._720575940623015827.pdf
- DataS4/TmY4/720575940635502490.pdf
- __MACOSX/DataS4/TmY4/._720575940635502490.pdf
- DataS4/TmY4/720575940616198486.pdf
- __MACOSX/DataS4/TmY4/._720575940616198486.pdf
- DataS4/TmY4/720575940619259550.pdf
- __MACOSX/DataS4/TmY4/._720575940619259550.pdf
- DataS4/TmY4/720575940638889149.pdf
- __MACOSX/DataS4/TmY4/._720575940638889149.pdf
- DataS4/TmY4/720575940639398965.pdf
- __MACOSX/DataS4/TmY4/._720575940639398965.pdf
- DataS4/TmY4/720575940628687100.pdf
- __MACOSX/DataS4/TmY4/._720575940628687100.pdf
- DataS4/TmY4/720575940626758019.pdf
- __MACOSX/DataS4/TmY4/._720575940626758019.pdf
- DataS4/TmY4/720575940629923031.pdf
- __MACOSX/DataS4/TmY4/._720575940629923031.pdf
- DataS4/TmY4/720575940625117159.pdf
- __MACOSX/DataS4/TmY4/._720575940625117159.pdf
- DataS4/TmY4/720575940623582205.pdf
- __MACOSX/DataS4/TmY4/._720575940623582205.pdf
- DataS4/TmY4/720575940627996668.pdf
- __MACOSX/DataS4/TmY4/._720575940627996668.pdf
- DataS4/TmY4/720575940633897358.pdf
- __MACOSX/DataS4/TmY4/._720575940633897358.pdf
- DataS4/TmY4/720575940629650639.pdf
- __MACOSX/DataS4/TmY4/._720575940629650639.pdf
- DataS4/TmY4/720575940616841565.pdf
- __MACOSX/DataS4/TmY4/._720575940616841565.pdf
- DataS4/TmY4/720575940624941064.pdf
- __MACOSX/DataS4/TmY4/._720575940624941064.pdf
- DataS4/TmY4/720575940628470268.pdf
- __MACOSX/DataS4/TmY4/._720575940628470268.pdf
- DataS4/TmY4/720575940647640628.pdf
- __MACOSX/DataS4/TmY4/._720575940647640628.pdf
- DataS4/TmY4/720575940628491280.pdf
- __MACOSX/DataS4/TmY4/._720575940628491280.pdf
- DataS4/TmY4/720575940619377334.pdf
- __MACOSX/DataS4/TmY4/._720575940619377334.pdf
- DataS4/TmY4/720575940620748965.pdf
- __MACOSX/DataS4/TmY4/._720575940620748965.pdf
- DataS4/TmY4/720575940646212660.pdf
- __MACOSX/DataS4/TmY4/._720575940646212660.pdf
- DataS4/TmY4/720575940620606561.pdf
- __MACOSX/DataS4/TmY4/._720575940620606561.pdf
- DataS4/TmY4/720575940605140070.pdf
- __MACOSX/DataS4/TmY4/._720575940605140070.pdf
- DataS4/TmY4/720575940647131700.pdf
- __MACOSX/DataS4/TmY4/._720575940647131700.pdf
- DataS4/TmY4/720575940614621382.pdf
- __MACOSX/DataS4/TmY4/._720575940614621382.pdf
- DataS4/TmY4/720575940620267142.pdf
- __MACOSX/DataS4/TmY4/._720575940620267142.pdf
- DataS4/TmY4/720575940637830207.pdf
- __MACOSX/DataS4/TmY4/._720575940637830207.pdf
- DataS4/TmY4/720575940630246095.pdf
- __MACOSX/DataS4/TmY4/._720575940630246095.pdf
- DataS4/TmY4/720575940611643858.pdf
- __MACOSX/DataS4/TmY4/._720575940611643858.pdf
- DataS4/TmY4/720575940632389857.pdf
- __MACOSX/DataS4/TmY4/._720575940632389857.pdf
- DataS4/TmY4/720575940611638385.pdf
- __MACOSX/DataS4/TmY4/._720575940611638385.pdf
- DataS4/TmY4/720575940615009804.pdf
- __MACOSX/DataS4/TmY4/._720575940615009804.pdf
- DataS4/TmY4/720575940636036526.pdf
- __MACOSX/DataS4/TmY4/._720575940636036526.pdf
- DataS4/TmY4/720575940606470577.pdf
- __MACOSX/DataS4/TmY4/._720575940606470577.pdf
- DataS4/TmY4/720575940634182611.pdf
- __MACOSX/DataS4/TmY4/._720575940634182611.pdf
- DataS4/TmY4/720575940643895076.pdf
- __MACOSX/DataS4/TmY4/._720575940643895076.pdf
- DataS4/TmY4/720575940637441114.pdf
- __MACOSX/DataS4/TmY4/._720575940637441114.pdf
- DataS4/TmY4/720575940611757797.pdf
- __MACOSX/DataS4/TmY4/._720575940611757797.pdf
- DataS4/TmY4/720575940626172493.pdf
- __MACOSX/DataS4/TmY4/._720575940626172493.pdf
- DataS4/TmY4/720575940621701656.pdf
- __MACOSX/DataS4/TmY4/._720575940621701656.pdf
- DataS4/TmY4/720575940633710990.pdf
- __MACOSX/DataS4/TmY4/._720575940633710990.pdf
- DataS4/TmY4/720575940623047779.pdf
- __MACOSX/DataS4/TmY4/._720575940623047779.pdf
- DataS4/TmY4/720575940630728779.pdf
- __MACOSX/DataS4/TmY4/._720575940630728779.pdf
- DataS4/TmY4/720575940629166074.pdf
- __MACOSX/DataS4/TmY4/._720575940629166074.pdf
- DataS4/TmY4/720575940614251679.pdf
- __MACOSX/DataS4/TmY4/._720575940614251679.pdf
- DataS4/TmY4/720575940620032310.pdf
- __MACOSX/DataS4/TmY4/._720575940620032310.pdf
- DataS4/TmY4/720575940633494988.pdf
- __MACOSX/DataS4/TmY4/._720575940633494988.pdf
- DataS4/TmY4/720575940618949848.pdf
- __MACOSX/DataS4/TmY4/._720575940618949848.pdf
- DataS4/TmY4/720575940621370885.pdf
- __MACOSX/DataS4/TmY4/._720575940621370885.pdf
- DataS4/TmY4/720575940633002978.pdf
- __MACOSX/DataS4/TmY4/._720575940633002978.pdf
- DataS4/TmY4/720575940631972532.pdf
- __MACOSX/DataS4/TmY4/._720575940631972532.pdf
- DataS4/TmY4/720575940630805861.pdf
- __MACOSX/DataS4/TmY4/._720575940630805861.pdf
- DataS4/TmY4/720575940629698551.pdf
- __MACOSX/DataS4/TmY4/._720575940629698551.pdf
- DataS4/TmY4/720575940634321562.pdf
- __MACOSX/DataS4/TmY4/._720575940634321562.pdf
- DataS4/TmY4/720575940620156632.pdf
- __MACOSX/DataS4/TmY4/._720575940620156632.pdf
- DataS4/TmY4/720575940607131081.pdf
- __MACOSX/DataS4/TmY4/._720575940607131081.pdf
- DataS4/TmY4/720575940629808837.pdf
- __MACOSX/DataS4/TmY4/._720575940629808837.pdf
- DataS4/TmY4/720575940640639477.pdf
- __MACOSX/DataS4/TmY4/._720575940640639477.pdf
- DataS4/TmY4/720575940637858281.pdf
- __MACOSX/DataS4/TmY4/._720575940637858281.pdf
- DataS4/TmY4/720575940659245953.pdf
- __MACOSX/DataS4/TmY4/._720575940659245953.pdf
- DataS4/TmY4/720575940633430241.pdf
- __MACOSX/DataS4/TmY4/._720575940633430241.pdf
- DataS4/TmY4/720575940627809881.pdf
- __MACOSX/DataS4/TmY4/._720575940627809881.pdf
- DataS4/TmY4/720575940614681581.pdf
- __MACOSX/DataS4/TmY4/._720575940614681581.pdf
- DataS4/TmY4/720575940631925864.pdf
- __MACOSX/DataS4/TmY4/._720575940631925864.pdf
- DataS4/TmY4/720575940622658216.pdf
- __MACOSX/DataS4/TmY4/._720575940622658216.pdf
- DataS4/TmY4/720575940625586788.pdf
- __MACOSX/DataS4/TmY4/._720575940625586788.pdf
- DataS4/TmY4/720575940655718817.pdf
- __MACOSX/DataS4/TmY4/._720575940655718817.pdf
- DataS4/TmY4/720575940622941834.pdf
- __MACOSX/DataS4/TmY4/._720575940622941834.pdf
- DataS4/TmY4/720575940622760993.pdf
- __MACOSX/DataS4/TmY4/._720575940622760993.pdf
- DataS4/TmY4/720575940631131129.pdf
- __MACOSX/DataS4/TmY4/._720575940631131129.pdf
- DataS4/TmY4/720575940622084735.pdf
- __MACOSX/DataS4/TmY4/._720575940622084735.pdf
- DataS4/TmY4/720575940619578161.pdf
- __MACOSX/DataS4/TmY4/._720575940619578161.pdf
- DataS4/TmY4/720575940637786483.pdf
- __MACOSX/DataS4/TmY4/._720575940637786483.pdf
- DataS4/TmY4/720575940607571913.pdf
- __MACOSX/DataS4/TmY4/._720575940607571913.pdf
- DataS4/TmY4/720575940623597863.pdf
- __MACOSX/DataS4/TmY4/._720575940623597863.pdf
- DataS4/TmY4/720575940637066462.pdf
- __MACOSX/DataS4/TmY4/._720575940637066462.pdf
- DataS4/TmY4/720575940627766090.pdf
- __MACOSX/DataS4/TmY4/._720575940627766090.pdf
- DataS4/TmY4/720575940620373168.pdf
- __MACOSX/DataS4/TmY4/._720575940620373168.pdf
- DataS4/TmY4/720575940629271260.pdf
- __MACOSX/DataS4/TmY4/._720575940629271260.pdf
- DataS4/TmY4/720575940633894030.pdf
- __MACOSX/DataS4/TmY4/._720575940633894030.pdf
- DataS4/TmY4/720575940629667151.pdf
- __MACOSX/DataS4/TmY4/._720575940629667151.pdf
- DataS4/TmY4/720575940604786912.pdf
- __MACOSX/DataS4/TmY4/._720575940604786912.pdf
- DataS4/TmY4/720575940627226440.pdf
- __MACOSX/DataS4/TmY4/._720575940627226440.pdf
- DataS4/TmY4/720575940615758898.pdf
- __MACOSX/DataS4/TmY4/._720575940615758898.pdf
- DataS4/TmY4/720575940624772173.pdf
- __MACOSX/DataS4/TmY4/._720575940624772173.pdf
- DataS4/TmY4/720575940630559548.pdf
- __MACOSX/DataS4/TmY4/._720575940630559548.pdf
- DataS4/TmY4/720575940620021046.pdf
- __MACOSX/DataS4/TmY4/._720575940620021046.pdf
- DataS4/TmY4/720575940630386629.pdf
- __MACOSX/DataS4/TmY4/._720575940630386629.pdf
- DataS4/TmY4/720575940622980843.pdf
- __MACOSX/DataS4/TmY4/._720575940622980843.pdf
- DataS4/TmY4/720575940641545205.pdf
- __MACOSX/DataS4/TmY4/._720575940641545205.pdf
- DataS4/TmY4/720575940618391675.pdf
- __MACOSX/DataS4/TmY4/._720575940618391675.pdf
- DataS4/TmY4/720575940618097492.pdf
- __MACOSX/DataS4/TmY4/._720575940618097492.pdf
- DataS4/TmY4/720575940617177686.pdf
- __MACOSX/DataS4/TmY4/._720575940617177686.pdf
- DataS4/TmY4/720575940633355724.pdf
- __MACOSX/DataS4/TmY4/._720575940633355724.pdf
- DataS4/TmY4/720575940622894570.pdf
- __MACOSX/DataS4/TmY4/._720575940622894570.pdf
- DataS4/TmY4/720575940640754339.pdf
- __MACOSX/DataS4/TmY4/._720575940640754339.pdf
- DataS4/TmY4/720575940603530464.pdf
- __MACOSX/DataS4/TmY4/._720575940603530464.pdf
- DataS4/TmY4/720575940615048623.pdf
- __MACOSX/DataS4/TmY4/._720575940615048623.pdf
- DataS4/TmY4/720575940626689034.pdf
- __MACOSX/DataS4/TmY4/._720575940626689034.pdf
- DataS4/TmY4/720575940624900327.pdf
- __MACOSX/DataS4/TmY4/._720575940624900327.pdf
- DataS4/TmY4/720575940644896548.pdf
- __MACOSX/DataS4/TmY4/._720575940644896548.pdf
- DataS4/TmY4/720575940623152086.pdf
- __MACOSX/DataS4/TmY4/._720575940623152086.pdf
- DataS4/TmY4/720575940620779246.pdf
- __MACOSX/DataS4/TmY4/._720575940620779246.pdf
- DataS4/TmY4/720575940620523696.pdf
- __MACOSX/DataS4/TmY4/._720575940620523696.pdf
- DataS4/TmY4/720575940650495609.pdf
- __MACOSX/DataS4/TmY4/._720575940650495609.pdf
- DataS4/TmY4/720575940605328318.pdf
- __MACOSX/DataS4/TmY4/._720575940605328318.pdf
- DataS4/TmY4/720575940625484432.pdf
- __MACOSX/DataS4/TmY4/._720575940625484432.pdf
- DataS4/TmY4/720575940611772626.pdf
- __MACOSX/DataS4/TmY4/._720575940611772626.pdf
- DataS4/TmY4/720575940612584883.pdf
- __MACOSX/DataS4/TmY4/._720575940612584883.pdf
- DataS4/TmY4/720575940647334691.pdf
- __MACOSX/DataS4/TmY4/._720575940647334691.pdf
- DataS4/TmY4/720575940639449459.pdf
- __MACOSX/DataS4/TmY4/._720575940639449459.pdf
- DataS4/TmY4/720575940632926765.pdf
- __MACOSX/DataS4/TmY4/._720575940632926765.pdf
- DataS4/TmY4/720575940616346507.pdf
- __MACOSX/DataS4/TmY4/._720575940616346507.pdf
- DataS4/TmY4/720575940639141437.pdf
- __MACOSX/DataS4/TmY4/._720575940639141437.pdf
- DataS4/TmY4/720575940608316425.pdf
- __MACOSX/DataS4/TmY4/._720575940608316425.pdf
- DataS4/TmY4/720575940627080378.pdf
- __MACOSX/DataS4/TmY4/._720575940627080378.pdf
- DataS4/TmY4/720575940626673180.pdf
- __MACOSX/DataS4/TmY4/._720575940626673180.pdf
- DataS4/TmY4/720575940621051120.pdf
- __MACOSX/DataS4/TmY4/._720575940621051120.pdf
- DataS4/TmY4/720575940620718452.pdf
- __MACOSX/DataS4/TmY4/._720575940620718452.pdf
- DataS4/TmY4/720575940644169120.pdf
- __MACOSX/DataS4/TmY4/._720575940644169120.pdf
- DataS4/TmY4/720575940614603206.pdf
- __MACOSX/DataS4/TmY4/._720575940614603206.pdf
- DataS4/TmY4/720575940636731493.pdf
- __MACOSX/DataS4/TmY4/._720575940636731493.pdf
- DataS4/TmY4/720575940620528461.pdf
- __MACOSX/DataS4/TmY4/._720575940620528461.pdf
- DataS4/TmY4/720575940626604069.pdf
- __MACOSX/DataS4/TmY4/._720575940626604069.pdf
- DataS4/TmY4/720575940628496625.pdf
- __MACOSX/DataS4/TmY4/._720575940628496625.pdf
- DataS4/TmY4/720575940628545864.pdf
- __MACOSX/DataS4/TmY4/._720575940628545864.pdf
- DataS4/TmY4/720575940620681921.pdf
- __MACOSX/DataS4/TmY4/._720575940620681921.pdf
- DataS4/TmY4/720575940623725053.pdf
- __MACOSX/DataS4/TmY4/._720575940623725053.pdf
- DataS4/TmY4/720575940628802556.pdf
- __MACOSX/DataS4/TmY4/._720575940628802556.pdf
- DataS4/TmY4/720575940614901151.pdf
- __MACOSX/DataS4/TmY4/._720575940614901151.pdf
- DataS4/TmY4/720575940628469756.pdf
- __MACOSX/DataS4/TmY4/._720575940628469756.pdf
- DataS4/TmY4/720575940627355667.pdf
- __MACOSX/DataS4/TmY4/._720575940627355667.pdf
- DataS4/TmY4/720575940611795093.pdf
- __MACOSX/DataS4/TmY4/._720575940611795093.pdf
- DataS4/TmY4/720575940646167348.pdf
- __MACOSX/DataS4/TmY4/._720575940646167348.pdf
- DataS4/TmY4/720575940615751057.pdf
- __MACOSX/DataS4/TmY4/._720575940615751057.pdf
- DataS4/TmY4/720575940622039284.pdf
- __MACOSX/DataS4/TmY4/._720575940622039284.pdf
- DataS4/TmY4/720575940622962601.pdf
- __MACOSX/DataS4/TmY4/._720575940622962601.pdf
- DataS4/TmY4/720575940618863774.pdf
- __MACOSX/DataS4/TmY4/._720575940618863774.pdf
- DataS4/TmY4/720575940650927225.pdf
- __MACOSX/DataS4/TmY4/._720575940650927225.pdf
- DataS4/TmY4/720575940627704582.pdf
- __MACOSX/DataS4/TmY4/._720575940627704582.pdf
- DataS4/TmY4/720575940624247334.pdf
- __MACOSX/DataS4/TmY4/._720575940624247334.pdf
- DataS4/TmY4/720575940608945091.pdf
- __MACOSX/DataS4/TmY4/._720575940608945091.pdf
- DataS4/TmY4/720575940621492577.pdf
- __MACOSX/DataS4/TmY4/._720575940621492577.pdf
- DataS4/TmY4/720575940619278917.pdf
- __MACOSX/DataS4/TmY4/._720575940619278917.pdf
[truncated: 856 more entries]
