# Supplementary material for: Predicting visual function by interpreting a neuronal wiring diagram
Source: Nature. 2024 Oct 2;634(8032):113–23. doi: 10.1038/s41586-024-07953-5 (PMC11446822; doi:10.1038/s41586-024-07953-5)
Supplement: Supplementary file 7 — Disynaptic input maps for individual LC15 and LC10e cells. Maps of excitatory disynaptic pathways to LC15 and LC10e cells passing through the top eight intermediary types (ranking from Extended Data Fig. 7). Since a set of disynaptic pathways passes from multiple hexel source types through each intermediary to the target, for brevity only one representative starting from a single hexel type is shown, the pathway in the set with maximal strength (red line, Extended Data Fig. 7). The centre of the first map on each page (Methods) is indicated by the cyan star, to aid comparison of locations across maps. Next to each map are the maximum and sum over all hexels, in units of 0.01%. In the last panel, all ellipse approximations are shown together for comparison, scaled up by ×3 relative to maps. The dashed ellipse approximates the first map. Each file name contains the ID of the target cell in v783. [file 41586_2024_7953_MOESM7_ESM.zip]

Archive with 162 entries (159 files):
- DataS5/
- __MACOSX/._DataS5
- DataS5/LC10ev/
- __MACOSX/DataS5/._LC10ev
- DataS5/.DS_Store
- __MACOSX/DataS5/._.DS_Store
- DataS5/LC15/
- __MACOSX/DataS5/._LC15
- DataS5/LC10ev/720575940604125920.pdf
- __MACOSX/DataS5/LC10ev/._720575940604125920.pdf
- DataS5/LC10ev/720575940609890402.pdf
- __MACOSX/DataS5/LC10ev/._720575940609890402.pdf
- DataS5/LC10ev/720575940634088602.pdf
- __MACOSX/DataS5/LC10ev/._720575940634088602.pdf
- DataS5/LC10ev/720575940640974555.pdf
- __MACOSX/DataS5/LC10ev/._720575940640974555.pdf
- DataS5/LC10ev/720575940624050407.pdf
- __MACOSX/DataS5/LC10ev/._720575940624050407.pdf
- DataS5/LC10ev/720575940614897662.pdf
- __MACOSX/DataS5/LC10ev/._720575940614897662.pdf
- DataS5/LC10ev/720575940622486057.pdf
- __MACOSX/DataS5/LC10ev/._720575940622486057.pdf
- DataS5/LC10ev/720575940621602047.pdf
- __MACOSX/DataS5/LC10ev/._720575940621602047.pdf
- DataS5/LC10ev/720575940609733387.pdf
- __MACOSX/DataS5/LC10ev/._720575940609733387.pdf
- DataS5/LC10ev/720575940612332401.pdf
- __MACOSX/DataS5/LC10ev/._720575940612332401.pdf
- DataS5/LC10ev/720575940629756556.pdf
- __MACOSX/DataS5/LC10ev/._720575940629756556.pdf
- DataS5/LC10ev/720575940612305250.pdf
- __MACOSX/DataS5/LC10ev/._720575940612305250.pdf
- DataS5/LC10ev/720575940628632064.pdf
- __MACOSX/DataS5/LC10ev/._720575940628632064.pdf
- DataS5/LC10ev/720575940608977988.pdf
- __MACOSX/DataS5/LC10ev/._720575940608977988.pdf
- DataS5/LC10ev/720575940622602992.pdf
- __MACOSX/DataS5/LC10ev/._720575940622602992.pdf
- DataS5/LC10ev/720575940632034385.pdf
- __MACOSX/DataS5/LC10ev/._720575940632034385.pdf
- DataS5/LC10ev/720575940631305467.pdf
- __MACOSX/DataS5/LC10ev/._720575940631305467.pdf
- DataS5/LC10ev/720575940606274592.pdf
- __MACOSX/DataS5/LC10ev/._720575940606274592.pdf
- DataS5/LC10ev/720575940624595893.pdf
- __MACOSX/DataS5/LC10ev/._720575940624595893.pdf
- DataS5/LC10ev/720575940629076042.pdf
- __MACOSX/DataS5/LC10ev/._720575940629076042.pdf
- DataS5/LC10ev/720575940630438651.pdf
- __MACOSX/DataS5/LC10ev/._720575940630438651.pdf
- DataS5/LC10ev/720575940623601193.pdf
- __MACOSX/DataS5/LC10ev/._720575940623601193.pdf
- DataS5/LC10ev/720575940621233157.pdf
- __MACOSX/DataS5/LC10ev/._720575940621233157.pdf
- DataS5/LC15/720575940618629592.pdf
- __MACOSX/DataS5/LC15/._720575940618629592.pdf
- DataS5/LC15/720575940621946288.pdf
- __MACOSX/DataS5/LC15/._720575940621946288.pdf
- DataS5/LC15/720575940604229152.pdf
- __MACOSX/DataS5/LC15/._720575940604229152.pdf
- DataS5/LC15/720575940624449514.pdf
- __MACOSX/DataS5/LC15/._720575940624449514.pdf
- DataS5/LC15/720575940610272354.pdf
- __MACOSX/DataS5/LC15/._720575940610272354.pdf
- DataS5/LC15/720575940619597878.pdf
- __MACOSX/DataS5/LC15/._720575940619597878.pdf
- DataS5/LC15/720575940613126629.pdf
- __MACOSX/DataS5/LC15/._720575940613126629.pdf
- DataS5/LC15/720575940616341563.pdf
- __MACOSX/DataS5/LC15/._720575940616341563.pdf
- DataS5/LC15/720575940638698880.pdf
- __MACOSX/DataS5/LC15/._720575940638698880.pdf
- DataS5/LC15/720575940618093497.pdf
- __MACOSX/DataS5/LC15/._720575940618093497.pdf
- DataS5/LC15/720575940607484939.pdf
- __MACOSX/DataS5/LC15/._720575940607484939.pdf
- DataS5/LC15/720575940620420468.pdf
- __MACOSX/DataS5/LC15/._720575940620420468.pdf
- DataS5/LC15/720575940621275094.pdf
- __MACOSX/DataS5/LC15/._720575940621275094.pdf
- DataS5/LC15/720575940646596996.pdf
- __MACOSX/DataS5/LC15/._720575940646596996.pdf
- DataS5/LC15/720575940632668556.pdf
- __MACOSX/DataS5/LC15/._720575940632668556.pdf
- DataS5/LC15/720575940634431339.pdf
- __MACOSX/DataS5/LC15/._720575940634431339.pdf
- DataS5/LC15/720575940637010916.pdf
- __MACOSX/DataS5/LC15/._720575940637010916.pdf
- DataS5/LC15/720575940613488815.pdf
- __MACOSX/DataS5/LC15/._720575940613488815.pdf
- DataS5/LC15/720575940629860815.pdf
- __MACOSX/DataS5/LC15/._720575940629860815.pdf
- DataS5/LC15/720575940619276459.pdf
- __MACOSX/DataS5/LC15/._720575940619276459.pdf
- DataS5/LC15/720575940611826073.pdf
- __MACOSX/DataS5/LC15/._720575940611826073.pdf
- DataS5/LC15/720575940644084503.pdf
- __MACOSX/DataS5/LC15/._720575940644084503.pdf
- DataS5/LC15/720575940622863850.pdf
- __MACOSX/DataS5/LC15/._720575940622863850.pdf
- DataS5/LC15/720575940611934674.pdf
- __MACOSX/DataS5/LC15/._720575940611934674.pdf
- DataS5/LC15/720575940627314009.pdf
- __MACOSX/DataS5/LC15/._720575940627314009.pdf
- DataS5/LC15/720575940639126104.pdf
- __MACOSX/DataS5/LC15/._720575940639126104.pdf
- DataS5/LC15/720575940605419966.pdf
- __MACOSX/DataS5/LC15/._720575940605419966.pdf
- DataS5/LC15/720575940608076210.pdf
- __MACOSX/DataS5/LC15/._720575940608076210.pdf
- DataS5/LC15/720575940610239939.pdf
- __MACOSX/DataS5/LC15/._720575940610239939.pdf
- DataS5/LC15/720575940632093800.pdf
- __MACOSX/DataS5/LC15/._720575940632093800.pdf
- DataS5/LC15/720575940637811059.pdf
- __MACOSX/DataS5/LC15/._720575940637811059.pdf
- DataS5/LC15/720575940626759780.pdf
- __MACOSX/DataS5/LC15/._720575940626759780.pdf
- DataS5/LC15/720575940628760136.pdf
- __MACOSX/DataS5/LC15/._720575940628760136.pdf
- DataS5/LC15/720575940606775817.pdf
- __MACOSX/DataS5/LC15/._720575940606775817.pdf
- DataS5/LC15/720575940617692305.pdf
- __MACOSX/DataS5/LC15/._720575940617692305.pdf
- DataS5/LC15/720575940620457505.pdf
- __MACOSX/DataS5/LC15/._720575940620457505.pdf
- DataS5/LC15/720575940623893128.pdf
- __MACOSX/DataS5/LC15/._720575940623893128.pdf
- DataS5/LC15/720575940633427040.pdf
- __MACOSX/DataS5/LC15/._720575940633427040.pdf
- DataS5/LC15/720575940617446539.pdf
- __MACOSX/DataS5/LC15/._720575940617446539.pdf
- DataS5/LC15/720575940620306648.pdf
- __MACOSX/DataS5/LC15/._720575940620306648.pdf
- DataS5/LC15/720575940637062633.pdf
- __MACOSX/DataS5/LC15/._720575940637062633.pdf
- DataS5/LC15/720575940638835800.pdf
- __MACOSX/DataS5/LC15/._720575940638835800.pdf
- DataS5/LC15/720575940621398348.pdf
- __MACOSX/DataS5/LC15/._720575940621398348.pdf
- DataS5/LC15/720575940624142020.pdf
- __MACOSX/DataS5/LC15/._720575940624142020.pdf
- DataS5/LC15/720575940608087132.pdf
- __MACOSX/DataS5/LC15/._720575940608087132.pdf
- DataS5/LC15/720575940627306073.pdf
- __MACOSX/DataS5/LC15/._720575940627306073.pdf
- DataS5/LC15/720575940611935667.pdf
- __MACOSX/DataS5/LC15/._720575940611935667.pdf
- DataS5/LC15/720575940620371249.pdf
- __MACOSX/DataS5/LC15/._720575940620371249.pdf
- DataS5/LC15/720575940624506631.pdf
- __MACOSX/DataS5/LC15/._720575940624506631.pdf
- DataS5/LC15/720575940653770913.pdf
- __MACOSX/DataS5/LC15/._720575940653770913.pdf
- DataS5/LC15/720575940629650806.pdf
- __MACOSX/DataS5/LC15/._720575940629650806.pdf
- DataS5/LC15/720575940615611798.pdf
- __MACOSX/DataS5/LC15/._720575940615611798.pdf
- DataS5/LC15/720575940633299743.pdf
- __MACOSX/DataS5/LC15/._720575940633299743.pdf
- DataS5/LC15/720575940620162842.pdf
- __MACOSX/DataS5/LC15/._720575940620162842.pdf
